# Supplementary material for: Hydrogel muscles powering reconfigurable micro-metastructures with wide-spectrum programmability
Source: Nat Mater. Author manuscript; Available in PMC 2023 Oct 5. (PMC10533409; doi:10.1038/s41563-023-01649-3)
Supplement: Source Data Extended Data Fig. 3 [file EMS185289-supplement-Source_Data_Extended_Data_Fig__3.xlsx]

## Sheet: ED_Fig. 3f
Orientation of grating (degree)	Light intensities (a.u.)	Standard Deviation of light intensities		Orientation (degree)	Fitted line of light intensity according to Malus law (a.u.)
0	-0.04997	0.71432		0	0
5	1.52958	0.89708		0.04505	0.000176478
10	9.86728	1.66763		0.09009	0.00070591
15	17.7566	2.57252		0.13514	0.00159
20	29.1087	3.50722		0.18018	0.00282
25	40.8674	3.96917		0.22523	0.00441
30	51.5891	4.11697		0.27027	0.00635
35	64.679	5.02808		0.31532	0.00865
40	70.427	5.21862		0.36036	0.01129
45	71.3634	7.41809		0.40541	0.01429
				0.45045	0.01765
				0.4955	0.02135
				0.54054	0.02541
				0.58559	0.02982
				0.63063	0.03458
				0.67568	0.0397
				0.72072	0.04517
				0.76577	0.05099
				0.81081	0.05716
				0.85586	0.06369
				0.9009	0.07057
				0.94595	0.0778
				0.99099	0.08538
				1.03604	0.09332
				1.08108	0.1016
				1.12613	0.11024
				1.17117	0.11923
				1.21622	0.12858
				1.26126	0.13827
				1.30631	0.14832
				1.35135	0.15871
				1.3964	0.16946
				1.44144	0.18056
				1.48649	0.19201
				1.53153	0.20381
				1.57658	0.21597
				1.62162	0.22847
				1.66667	0.24133
				1.71171	0.25453
				1.75676	0.26809
				1.8018	0.28199
				1.84685	0.29625
				1.89189	0.31086
				1.93694	0.32581
				1.98198	0.34112
				2.02703	0.35677
				2.07207	0.37278
				2.11712	0.38913
				2.16216	0.40583
				2.20721	0.42289
				2.25225	0.44029
				2.2973	0.45804
				2.34234	0.47613
				2.38739	0.49458
				2.43243	0.51337
				2.47748	0.53252
				2.52252	0.55201
				2.56757	0.57184
				2.61261	0.59203
				2.65766	0.61256
				2.7027	0.63344
				2.74775	0.65466
				2.79279	0.67624
				2.83784	0.69815
				2.88288	0.72042
				2.92793	0.74303
				2.97297	0.76598
				3.01802	0.78928
				3.06306	0.81293
				3.10811	0.83692
				3.15315	0.86126
				3.1982	0.88594
				3.24324	0.91096
				3.28829	0.93633
				3.33333	0.96204
				3.37838	0.9881
				3.42342	1.01449
				3.46847	1.04124
				3.51351	1.06832
				3.55856	1.09575
				3.6036	1.12352
				3.64865	1.15163
				3.69369	1.18008
				3.73874	1.20887
				3.78378	1.23801
				3.82883	1.26748
				3.87387	1.2973
				3.91892	1.32745
				3.96396	1.35795
				4.00901	1.38878
				4.05405	1.41996
				4.0991	1.45147
				4.14414	1.48332
				4.18919	1.51551
				4.23423	1.54804
				4.27928	1.5809
				4.32432	1.61411
				4.36937	1.64765
				4.41441	1.68152
				4.45946	1.71574
				4.5045	1.75029
				4.54955	1.78517
				4.59459	1.82039
				4.63964	1.85594
				4.68468	1.89183
				4.72973	1.92806
				4.77477	1.96462
				4.81982	2.00151
				4.86486	2.03873
				4.90991	2.07629
				4.95495	2.11418
				5	2.1524
				5.04505	2.19095
				5.09009	2.22984
				5.13514	2.26905
				5.18018	2.3086
				5.22523	2.34847
				5.27027	2.38868
				5.31532	2.42921
				5.36036	2.47008
				5.40541	2.51127
				5.45045	2.55279
				5.4955	2.59464
				5.54054	2.63681
				5.58559	2.67932
				5.63063	2.72215
				5.67568	2.7653
				5.72072	2.80878
				5.76577	2.85259
				5.81081	2.89672
				5.85586	2.94117
				5.9009	2.98595
				5.94595	3.03105
				5.99099	3.07648
				6.03604	3.12223
				6.08108	3.1683
				6.12613	3.21469
				6.17117	3.2614
				6.21622	3.30843
				6.26126	3.35579
				6.30631	3.40346
				6.35135	3.45145
				6.3964	3.49976
				6.44144	3.54839
				6.48649	3.59734
				6.53153	3.64661
				6.57658	3.69619
				6.62162	3.74609
				6.66667	3.7963
				6.71171	3.84683
				6.75676	3.89767
				6.8018	3.94883
				6.84685	4.00031
				6.89189	4.05209
				6.93694	4.10419
				6.98198	4.1566
				7.02703	4.20933
				7.07207	4.26236
				7.11712	4.31571
				7.16216	4.36936
				7.20721	4.42333
				7.25225	4.4776
				7.2973	4.53219
				7.34234	4.58708
				7.38739	4.64228
				7.43243	4.69778
				7.47748	4.75359
				7.52252	4.80971
				7.56757	4.86614
				7.61261	4.92287
				7.65766	4.9799
				7.7027	5.03724
				7.74775	5.09488
				7.79279	5.15282
				7.83784	5.21106
				7.88288	5.26961
				7.92793	5.32845
				7.97297	5.3876
				8.01802	5.44705
				8.06306	5.50679
				8.10811	5.56684
				8.15315	5.62718
				8.1982	5.68782
				8.24324	5.74876
				8.28829	5.80999
				8.33333	5.87152
				8.37838	5.93334
				8.42342	5.99546
				8.46847	6.05787
				8.51351	6.12057
				8.55856	6.18357
				8.6036	6.24685
				8.64865	6.31043
				8.69369	6.3743
				8.73874	6.43846
				8.78378	6.50291
				8.82883	6.56765
				8.87387	6.63267
				8.91892	6.69799
				8.96396	6.76359
				9.00901	6.82947
				9.05405	6.89564
				9.0991	6.9621
				9.14414	7.02884
				9.18919	7.09586
				9.23423	7.16317
				9.27928	7.23076
				9.32432	7.29863
				9.36937	7.36678
				9.41441	7.43521
				9.45946	7.50392
				9.5045	7.57291
				9.54955	7.64217
				9.59459	7.71172
				9.63964	7.78154
				9.68468	7.85163
				9.72973	7.92201
				9.77477	7.99265
				9.81982	8.06357
				9.86486	8.13477
				9.90991	8.20623
				9.95495	8.27797
				10	8.34998
				10.045	8.42226
				10.0901	8.49481
				10.1351	8.56763
				10.1802	8.64072
				10.2252	8.71407
				10.2703	8.78769
				10.3153	8.86158
				10.3604	8.93573
				10.4054	9.01015
				10.4505	9.08483
				10.4955	9.15977
				10.5405	9.23498
				10.5856	9.31045
				10.6306	9.38617
				10.6757	9.46216
				10.7207	9.53841
				10.7658	9.61492
				10.8108	9.69168
				10.8559	9.7687
				10.9009	9.84598
				10.9459	9.92352
				10.991	10.0013
				11.036	10.0793
				11.0811	10.1576
				11.1261	10.2362
				11.1712	10.315
				11.2162	10.394
				11.2613	10.4733
				11.3063	10.5529
				11.3514	10.6327
				11.3964	10.7127
				11.4414	10.793
				11.4865	10.8736
				11.5315	10.9544
				11.5766	11.0354
				11.6216	11.1167
				11.6667	11.1982
				11.7117	11.2799
				11.7568	11.3619
				11.8018	11.4442
				11.8468	11.5267
				11.8919	11.6094
				11.9369	11.6923
				11.982	11.7755
				12.027	11.859
				12.0721	11.9426
				12.1171	12.0265
				12.1622	12.1107
				12.2072	12.1951
				12.2523	12.2797
				12.2973	12.3645
				12.3423	12.4496
				12.3874	12.5348
				12.4324	12.6204
				12.4775	12.7061
				12.5225	12.7921
				12.5676	12.8783
				12.6126	12.9647
				12.6577	13.0514
				12.7027	13.1383
				12.7477	13.2254
				12.7928	13.3127
				12.8378	13.4002
				12.8829	13.488
				12.9279	13.576
				12.973	13.6642
				13.018	13.7526
				13.0631	13.8413
				13.1081	13.9301
				13.1532	14.0192
				13.1982	14.1085
				13.2432	14.198
				13.2883	14.2877
				13.3333	14.3776
				13.3784	14.4677
				13.4234	14.5581
				13.4685	14.6486
				13.5135	14.7394
				13.5586	14.8303
				13.6036	14.9215
				13.6486	15.0129
				13.6937	15.1045
				13.7387	15.1963
				13.7838	15.2883
				13.8288	15.3805
				13.8739	15.4728
				13.9189	15.5654
				13.964	15.6582
				14.009	15.7512
				14.0541	15.8444
				14.0991	15.9378
				14.1441	16.0314
				14.1892	16.1251
				14.2342	16.2191
				14.2793	16.3133
				14.3243	16.4076
				14.3694	16.5022
				14.4144	16.5969
				14.4595	16.6918
				14.5045	16.7869
				14.5495	16.8822
				14.5946	16.9777
				14.6396	17.0734
				14.6847	17.1692
				14.7297	17.2652
				14.7748	17.3615
				14.8198	17.4579
				14.8649	17.5544
				14.9099	17.6512
				14.955	17.7481
				15	17.8452
				15.045	17.9425
				15.0901	18.04
				15.1351	18.1376
				15.1802	18.2354
				15.2252	18.3334
				15.2703	18.4316
				15.3153	18.5299
				15.3604	18.6284
				15.4054	18.7271
				15.4505	18.8259
				15.4955	18.9249
				15.5405	19.0241
				15.5856	19.1234
				15.6306	19.2229
				15.6757	19.3225
				15.7207	19.4224
				15.7658	19.5223
				15.8108	19.6225
				15.8559	19.7228
				15.9009	19.8232
				15.9459	19.9239
				15.991	20.0246
				16.036	20.1256
				16.0811	20.2266
				16.1261	20.3279
				16.1712	20.4292
				16.2162	20.5308
				16.2613	20.6325
				16.3063	20.7343
				16.3514	20.8363
				16.3964	20.9384
				16.4414	21.0407
				16.4865	21.1431
				16.5315	21.2457
				16.5766	21.3484
				16.6216	21.4512
				16.6667	21.5542
				16.7117	21.6573
				16.7568	21.7606
				16.8018	21.864
				16.8468	21.9675
				16.8919	22.0712
				16.9369	22.175
				16.982	22.279
				17.027	22.383
				17.0721	22.4872
				17.1171	22.5916
				17.1622	22.6961
				17.2072	22.8007
				17.2523	22.9054
				17.2973	23.0102
				17.3423	23.1152
				17.3874	23.2203
				17.4324	23.3255
				17.4775	23.4309
				17.5225	23.5363
				17.5676	23.6419
				17.6126	23.7477
				17.6577	23.8535
				17.7027	23.9594
				17.7477	24.0655
				17.7928	24.1716
				17.8378	24.2779
				17.8829	24.3843
				17.9279	24.4908
				17.973	24.5975
				18.018	24.7042
				18.0631	24.8111
				18.1081	24.918
				18.1532	25.0251
				18.1982	25.1322
				18.2432	25.2395
				18.2883	25.3468
				18.3333	25.4543
				18.3784	25.5619
				18.4234	25.6696
				18.4685	25.7773
				18.5135	25.8852
				18.5586	25.9932
				18.6036	26.1012
				18.6486	26.2094
				18.6937	26.3177
				18.7387	26.426
				18.7838	26.5344
				18.8288	26.6429
				18.8739	26.7516
				18.9189	26.8603
				18.964	26.9691
				19.009	27.0779
				19.0541	27.1869
				19.0991	27.296
				19.1441	27.4051
				19.1892	27.5143
				19.2342	27.6236
				19.2793	27.733
				19.3243	27.8424
				19.3694	27.9519
				19.4144	28.0615
				19.4595	28.1712
				19.5045	28.281
				19.5495	28.3908
				19.5946	28.5007
				19.6396	28.6107
				19.6847	28.7207
				19.7297	28.8308
				19.7748	28.941
				19.8198	29.0512
				19.8649	29.1616
				19.9099	29.2719
				19.955	29.3824
				20	29.4929
				20.045	29.6034
				20.0901	29.7141
				20.1351	29.8248
				20.1802	29.9355
				20.2252	30.0463
				20.2703	30.1571
				20.3153	30.268
				20.3604	30.379
				20.4054	30.49
				20.4505	30.6011
				20.4955	30.7122
				20.5405	30.8234
				20.5856	30.9346
				20.6306	31.0458
				20.6757	31.1571
				20.7207	31.2685
				20.7658	31.3799
				20.8108	31.4913
				20.8559	31.6028
				20.9009	31.7143
				20.9459	31.8259
				20.991	31.9375
				21.036	32.0491
				21.0811	32.1608
				21.1261	32.2725
				21.1712	32.3842
				21.2162	32.496
				21.2613	32.6078
				21.3063	32.7196
				21.3514	32.8315
				21.3964	32.9434
				21.4414	33.0553
				21.4865	33.1672
				21.5315	33.2792
				21.5766	33.3912
				21.6216	33.5032
				21.6667	33.6153
				21.7117	33.7273
				21.7568	33.8394
				21.8018	33.9515
				21.8468	34.0636
				21.8919	34.1757
				21.9369	34.2879
				21.982	34.4
				22.027	34.5122
				22.0721	34.6244
				22.1171	34.7366
				22.1622	34.8488
				22.2072	34.961
				22.2523	35.0732
				22.2973	35.1854
				22.3423	35.2976
				22.3874	35.4099
				22.4324	35.5221
				22.4775	35.6343
				22.5225	35.7466
				22.5676	35.8588
				22.6126	35.971
				22.6577	36.0833
				22.7027	36.1955
				22.7477	36.3077
				22.7928	36.42
				22.8378	36.5322
				22.8829	36.6444
				22.9279	36.7566
				22.973	36.8687
				23.018	36.9809
				23.0631	37.0931
				23.1081	37.2052
				23.1532	37.3173
				23.1982	37.4295
				23.2432	37.5415
				23.2883	37.6536
				23.3333	37.7657
				23.3784	37.8777
				23.4234	37.9897
				23.4685	38.1017
				23.5135	38.2137
				23.5586	38.3256
				23.6036	38.4376
				23.6486	38.5494
				23.6937	38.6613
				23.7387	38.7731
				23.7838	38.8849
				23.8288	38.9967
				23.8739	39.1084
				23.9189	39.2201
				23.964	39.3318
				24.009	39.4435
				24.0541	39.5551
				24.0991	39.6666
				24.1441	39.7781
				24.1892	39.8896
				24.2342	40.001
				24.2793	40.1124
				24.3243	40.2238
				24.3694	40.3351
				24.4144	40.4464
				24.4595	40.5576
				24.5045	40.6687
				24.5495	40.7798
				24.5946	40.8909
				24.6396	41.0019
				24.6847	41.1129
				24.7297	41.2238
				24.7748	41.3346
				24.8198	41.4454
				24.8649	41.5562
				24.9099	41.6669
				24.955	41.7775
				25	41.888
				25.045	41.9986
				25.0901	42.109
				25.1351	42.2194
				25.1802	42.3297
				25.2252	42.4399
				25.2703	42.5501
				25.3153	42.6602
				25.3604	42.7702
				25.4054	42.8802
				25.4505	42.9901
				25.4955	43.0999
				25.5405	43.2097
				25.5856	43.3194
				25.6306	43.429
				25.6757	43.5385
				25.7207	43.648
				25.7658	43.7573
				25.8108	43.8666
				25.8559	43.9759
				25.9009	44.085
				25.9459	44.194
				25.991	44.303
				26.036	44.4119
				26.0811	44.5207
				26.1261	44.6294
				26.1712	44.738
				26.2162	44.8465
				26.2613	44.9549
				26.3063	45.0633
				26.3514	45.1715
				26.3964	45.2797
				26.4414	45.3877
				26.4865	45.4957
				26.5315	45.6036
				26.5766	45.7114
				26.6216	45.819
				26.6667	45.9266
				26.7117	46.0341
				26.7568	46.1414
				26.8018	46.2487
				26.8468	46.3559
				26.8919	46.4629
				26.9369	46.5699
				26.982	46.6767
				27.027	46.7835
				27.0721	46.8901
				27.1171	46.9966
				27.1622	47.103
				27.2072	47.2093
				27.2523	47.3154
				27.2973	47.4215
				27.3423	47.5275
				27.3874	47.6333
				27.4324	47.739
				27.4775	47.8446
				27.5225	47.95
				27.5676	48.0554
				27.6126	48.1606
				27.6577	48.2657
				27.7027	48.3707
				27.7477	48.4755
				27.7928	48.5803
				27.8378	48.6849
				27.8829	48.7893
				27.9279	48.8937
				27.973	48.9979
				28.018	49.102
				28.0631	49.2059
				28.1081	49.3097
				28.1532	49.4134
				28.1982	49.5169
				28.2432	49.6203
				28.2883	49.7236
				28.3333	49.8267
				28.3784	49.9297
				28.4234	50.0326
				28.4685	50.1353
				28.5135	50.2378
				28.5586	50.3402
				28.6036	50.4425
				28.6486	50.5447
				28.6937	50.6466
				28.7387	50.7485
				28.7838	50.8501
				28.8288	50.9517
				28.8739	51.0531
				28.9189	51.1543
				28.964	51.2554
				29.009	51.3563
				29.0541	51.4571
				29.0991	51.5577
				29.1441	51.6581
				29.1892	51.7584
				29.2342	51.8586
				29.2793	51.9586
				29.3243	52.0584
				29.3694	52.158
				29.4144	52.2575
				29.4595	52.3569
				29.5045	52.456
				29.5495	52.555
				29.5946	52.6539
				29.6396	52.7525
				29.6847	52.851
				29.7297	52.9494
				29.7748	53.0475
				29.8198	53.1455
				29.8649	53.2433
				29.9099	53.3409
				29.955	53.4384
				30	53.5357
				30.045	53.6328
				30.0901	53.7297
				30.1351	53.8265
				30.1802	53.9231
				30.2252	54.0195
				30.2703	54.1157
				30.3153	54.2117
				30.3604	54.3076
				30.4054	54.4032
				30.4505	54.4987
				30.4955	54.594
				30.5405	54.6891
				30.5856	54.784
				30.6306	54.8788
				30.6757	54.9733
				30.7207	55.0677
				30.7658	55.1618
				30.8108	55.2558
				30.8559	55.3496
				30.9009	55.4431
				30.9459	55.5365
				30.991	55.6297
				31.036	55.7227
				31.0811	55.8155
				31.1261	55.9081
				31.1712	56.0005
				31.2162	56.0927
				31.2613	56.1846
				31.3063	56.2764
				31.3514	56.368
				31.3964	56.4594
				31.4414	56.5506
				31.4865	56.6415
				31.5315	56.7323
				31.5766	56.8229
				31.6216	56.9132
				31.6667	57.0033
				31.7117	57.0932
				31.7568	57.183
				31.8018	57.2725
				31.8468	57.3618
				31.8919	57.4508
				31.9369	57.5397
				31.982	57.6283
				32.027	57.7167
				32.0721	57.8049
				32.1171	57.8929
				32.1622	57.9807
				32.2072	58.0682
				32.2522	58.1556
				32.2973	58.2427
				32.3423	58.3295
				32.3874	58.4162
				32.4324	58.5026
				32.4775	58.5888
				32.5225	58.6748
				32.5676	58.7606
				32.6126	58.8461
				32.6577	58.9314
				32.7027	59.0164
				32.7478	59.1013
				32.7928	59.1859
				32.8378	59.2702
				32.8829	59.3544
				32.9279	59.4383
				32.973	59.522
				33.018	59.6054
				33.0631	59.6886
				33.1081	59.7715
				33.1531	59.8543
				33.1982	59.9367
				33.2432	60.019
				33.2883	60.101
				33.3333	60.1827
				33.3784	60.2643
				33.4234	60.3455
				33.4685	60.4266
				33.5135	60.5074
				33.5586	60.5879
				33.6036	60.6682
				33.6487	60.7482
				33.6937	60.828
				33.7387	60.9076
				33.7838	60.9869
				33.8288	61.0659
				33.8739	61.1447
				33.9189	61.2233
				33.964	61.3016
				34.009	61.3796
				34.054	61.4574
				34.0991	61.5349
				34.1441	61.6122
				34.1892	61.6892
				34.2342	61.766
				34.2793	61.8425
				34.3243	61.9188
				34.3694	61.9948
				34.4144	62.0705
				34.4595	62.1459
				34.5045	62.2212
				34.5496	62.2961
				34.5946	62.3708
				34.6396	62.4452
				34.6847	62.5194
				34.7297	62.5932
				34.7748	62.6669
				34.8198	62.7402
				34.8649	62.8133
				34.9099	62.8861
				34.9549	62.9587
				35	63.0309
				35.0451	63.1029
				35.0901	63.1747
				35.1351	63.2462
				35.1802	63.3173
				35.2252	63.3883
				35.2703	63.4589
				35.3153	63.5293
				35.3604	63.5994
				35.4054	63.6692
				35.4504	63.7388
				35.4955	63.808
				35.5405	63.877
				35.5856	63.9457
				35.6306	64.0142
				35.6757	64.0823
				35.7207	64.1502
				35.7658	64.2178
				35.8108	64.2851
				35.8559	64.3521
				35.9009	64.4188
				35.946	64.4853
				35.991	64.5515
				36.036	64.6173
				36.0811	64.6829
				36.1261	64.7482
				36.1712	64.8133
				36.2162	64.878
				36.2613	64.9425
				36.3063	65.0066
				36.3513	65.0705
				36.3964	65.1341
				36.4414	65.1974
				36.4865	65.2604
				36.5315	65.3231
				36.5766	65.3855
				36.6216	65.4476
				36.6667	65.5094
				36.7117	65.5709
				36.7568	65.6322
				36.8018	65.6931
				36.8469	65.7537
				36.8919	65.8141
				36.9369	65.8741
				36.982	65.9339
				37.027	65.9933
				37.0721	66.0525
				37.1171	66.1113
				37.1622	66.1699
				37.2072	66.2281
				37.2522	66.2861
				37.2973	66.3437
				37.3423	66.401
				37.3874	66.4581
				37.4324	66.5148
				37.4775	66.5712
				37.5225	66.6273
				37.5676	66.6831
				37.6126	66.7387
				37.6577	66.7939
				37.7027	66.8487
				37.7478	66.9033
				37.7928	66.9576
				37.8378	67.0116
				37.8829	67.0652
				37.9279	67.1186
				37.973	67.1716
				38.018	67.2243
				38.0631	67.2767
				38.1081	67.3288
				38.1531	67.3806
				38.1982	67.4321
				38.2432	67.4832
				38.2883	67.5341
				38.3333	67.5846
				38.3784	67.6348
				38.4234	67.6847
				38.4685	67.7343
				38.5135	67.7836
				38.5586	67.8325
				38.6036	67.8812
				38.6487	67.9295
				38.6937	67.9775
				38.7387	68.0251
				38.7838	68.0725
				38.8288	68.1195
				38.8739	68.1662
				38.9189	68.2126
				38.964	68.2587
				39.009	68.3045
				39.054	68.3499
				39.0991	68.395
				39.1441	68.4398
				39.1892	68.4842
				39.2342	68.5283
				39.2793	68.5721
				39.3243	68.6156
				39.3694	68.6588
				39.4144	68.7016
				39.4595	68.7441
				39.5045	68.7863
				39.5496	68.8281
				39.5946	68.8697
				39.6396	68.9108
				39.6847	68.9517
				39.7297	68.9922
				39.7748	69.0324
				39.8198	69.0723
				39.8649	69.1119
				39.9099	69.1511
				39.9549	69.19
				40	69.2285
				40.0451	69.2668
				40.0901	69.3046
				40.1351	69.3422
				40.1802	69.3794
				40.2252	69.4163
				40.2703	69.4529
				40.3153	69.4891
				40.3604	69.525
				40.4054	69.5605
				40.4504	69.5958
				40.4955	69.6306
				40.5405	69.6652
				40.5856	69.6994
				40.6306	69.7333
				40.6757	69.7668
				40.7207	69.8
				40.7658	69.8329
				40.8108	69.8654
				40.8559	69.8976
				40.9009	69.9295
				40.946	69.961
				40.991	69.9921
				41.036	70.023
				41.0811	70.0535
				41.1261	70.0836
				41.1712	70.1134
				41.2162	70.1429
				41.2613	70.172
				41.3063	70.2009
				41.3513	70.2293
				41.3964	70.2574
				41.4414	70.2852
				41.4865	70.3126
				41.5315	70.3397
				41.5766	70.3664
				41.6216	70.3928
				41.6667	70.4189
				41.7117	70.4446
				41.7568	70.47
				41.8018	70.495
				41.8469	70.5197
				41.8919	70.544
				41.9369	70.568
				41.982	70.5916
				42.027	70.6149
				42.0721	70.6379
				42.1171	70.6605
				42.1622	70.6828
				42.2072	70.7047
				42.2522	70.7263
				42.2973	70.7475
				42.3423	70.7684
				42.3874	70.7889
				42.4324	70.8091
				42.4775	70.8289
				42.5225	70.8484
				42.5676	70.8675
				42.6126	70.8863
				42.6577	70.9048
				42.7027	70.9229
				42.7478	70.9406
				42.7928	70.958
				42.8378	70.9751
				42.8829	70.9918
				42.9279	71.0082
				42.973	71.0242
				43.018	71.0398
				43.0631	71.0551
				43.1081	71.0701
				43.1531	71.0847
				43.1982	71.0989
				43.2432	71.1128
				43.2883	71.1264
				43.3333	71.1396
				43.3784	71.1525
				43.4234	71.165
				43.4685	71.1771
				43.5135	71.1889
				43.5586	71.2004
				43.6036	71.2115
				43.6487	71.2222
				43.6937	71.2326
				43.7387	71.2427
				43.7838	71.2524
				43.8288	71.2617
				43.8739	71.2707
				43.9189	71.2793
				43.964	71.2876
				44.009	71.2955
				44.054	71.3031
				44.0991	71.3104
				44.1441	71.3172
				44.1892	71.3238
				44.2342	71.3299
				44.2793	71.3358
				44.3243	71.3412
				44.3694	71.3463
				44.4144	71.3511
				44.4595	71.3555
				44.5045	71.3596
				44.5496	71.3633
				44.5946	71.3666
				44.6396	71.3696
				44.6847	71.3723
				44.7297	71.3746
				44.7748	71.3765
				44.8198	71.3781
				44.8649	71.3793
				44.9099	71.3802
				44.9549	71.3808
				45	71.3809
