# Supplementary material for: Hydrogel muscles powering reconfigurable micro-metastructures with wide-spectrum programmability
Source: Nat Mater. Author manuscript; Available in PMC 2023 Oct 5. (PMC10533409; doi:10.1038/s41563-023-01649-3)
Supplement: Source Data Fig. 2 [file EMS185289-supplement-Source_Data_Fig__2.xlsx]

## Sheet: Fig. 2e
Wavelength	Transmittance of LIHAM at 60 oC	Wavelength	Transmittance of LIHAM at 25 oC	Wavelength	Transmittance of PNIPAM at 25 oC	Wavelength	Transmittance of PNIPAM at 60 oC
800	98.07	800	99.83	800	97.75	800	39.18
799	97.8	799	99.55	799	96.92	799	38.88
798	97.97	798	99.26	798	96.96	798	38.83
797	97.92	797	99.48	797	98.01	797	38.92
796	98.12	796	99.71	796	96.82	796	38.81
795	98.01	795	99.46	795	97.62	795	38.88
794	97.98	794	100.1	794	97.54	794	38.84
793	97.8	793	99.32	793	97.29	793	38.53
792	97.99	792	99	792	97.39	792	38.31
791	97.62	791	99.25	791	96.76	791	38.39
790	97.81	790	99.64	790	97.43	790	38.56
789	97.78	789	99.57	789	97.48	789	38.38
788	97.67	788	99.5	788	96.76	788	37.92
787	98.19	787	99.89	787	97.49	787	38.12
786	97.75	786	99.76	786	96.98	786	38.09
785	97.84	785	99.94	785	97.38	785	37.81
784	97.26	784	99.7	784	96.81	784	37.71
783	97.79	783	99.5	783	96.99	783	37.77
782	97.94	782	99.8	782	97.19	782	37.78
781	97.94	781	99.56	781	97.21	781	37.46
780	97.38	780	98.87	780	96.81	780	37.45
779	97.94	779	99.74	779	97.2	779	37.57
778	98.38	778	100.16	778	97.7	778	37.62
777	97.56	777	99.86	777	97.29	777	37.46
776	98.15	776	99.98	776	97.74	776	37.5
775	97.33	775	99.87	775	96.95	775	37.24
774	97.28	774	99.18	774	97.12	774	37.24
773	97.63	773	99.51	773	96.99	773	36.92
772	97.25	772	99.52	772	97.03	772	36.93
771	97.59	771	99.62	771	97.22	771	36.85
770	97.85	770	99.81	770	97.47	770	36.92
769	97.59	769	99.6	769	97.3	769	36.8
768	97.33	768	99.21	768	96.5	768	36.35
767	98.04	767	99.81	767	97.78	767	36.89
766	97.77	766	99.89	766	97.54	766	36.75
765	97.69	765	99.73	765	97.42	765	36.41
764	97.52	764	99.55	764	97.19	764	36.35
763	97.56	763	99.48	763	97.02	763	36.26
762	97.79	762	99.64	762	96.72	762	36.29
761	97.9	761	99.73	761	97.24	761	36.28
760	97.55	760	99.66	760	97.36	760	36.12
759	97.45	759	99.35	759	96.96	759	35.94
758	97.71	758	99	758	96.94	758	36.05
757	97.59	757	99.47	757	97.29	757	35.95
756	97.73	756	99.91	756	96.99	756	35.77
755	97.36	755	99.26	755	96.72	755	35.62
754	97.73	754	99.28	754	97.08	754	35.69
753	97.85	753	99.39	753	97.24	753	35.88
752	97.43	752	99.31	752	97.2	752	35.53
751	97.64	751	99.62	751	97.32	751	35.51
750	97.7	750	99.91	750	97.45	750	35.56
749	97.85	749	99.76	749	97.22	749	35.32
748	97.71	748	99.74	748	97.2	748	35.41
747	97.69	747	99.81	747	97.45	747	35.38
746	97.58	746	99.66	746	97.14	746	35.26
745	97.65	745	99.93	745	97.3	745	35.12
744	97.38	744	99.83	744	97.12	744	34.99
743	97.13	743	99.37	743	96.95	743	34.89
742	97.65	742	99.54	742	97.12	742	34.83
741	97.56	741	99.52	741	97.1	741	34.77
740	97.52	740	99.39	740	97.12	740	34.73
739	97.84	739	99.42	739	97.38	739	34.79
738	97.62	738	99.58	738	97.21	738	34.64
737	97.31	737	99.63	737	97.4	737	34.56
736	97.35	736	99.5	736	97.16	736	34.44
735	97.44	735	99.7	735	97.19	735	34.51
734	97.77	734	99.69	734	97.13	734	34.33
733	97.78	733	99.53	733	97.39	733	34.37
732	97.36	732	99.54	732	97.1	732	34.3
731	97.4	731	99.45	731	96.95	731	34.31
730	97.41	730	99.34	730	97.11	730	34.13
729	97.34	729	99.3	729	96.86	729	34.06
728	97.32	728	99.26	728	96.91	728	34.03
727	97.1	727	99.37	727	97.02	727	34.03
726	97.32	726	99.55	726	97.09	726	33.99
725	97.42	725	99.45	725	96.94	725	33.91
724	97.64	724	99.58	724	97.15	724	33.95
723	97.55	723	99.61	723	97.24	723	33.82
722	97.51	722	99.55	722	97.31	722	33.8
721	97.28	721	99.48	721	97.01	721	33.61
720	97.2	720	99.38	720	96.77	720	33.63
719	97.44	719	99.41	719	96.82	719	33.67
718	97.73	718	99.72	718	97.07	718	33.64
717	97.64	717	99.47	717	97.11	717	33.51
716	97.54	716	99.39	716	96.98	716	33.42
715	97.49	715	99.54	715	97.04	715	33.47
714	97.52	714	99.68	714	97.14	714	33.28
713	97.26	713	99.57	713	97.08	713	33.21
712	97.49	712	99.59	712	97.07	712	33.23
711	97.47	711	99.39	711	96.97	711	33.12
710	97.28	710	99.33	710	96.97	710	32.89
709	97.24	709	99.32	709	97.16	709	32.85
708	97.34	708	99.55	708	97.18	708	32.93
707	97.33	707	99.47	707	97.11	707	32.86
706	97.24	706	99.39	706	96.97	706	32.82
705	97.28	705	99.42	705	96.94	705	32.73
704	97.28	704	99.49	704	97.18	704	32.64
703	97.25	703	99.42	703	96.96	703	32.53
702	97.34	702	99.56	702	97.15	702	32.56
701	97.46	701	99.6	701	97.28	701	32.55
700	97.29	700	99.43	700	97.01	700	32.41
699	97.27	699	99.45	699	97.04	699	32.31
698	97.44	698	99.51	698	97.16	698	32.32
697	97.35	697	99.28	697	96.96	697	32.26
696	97.39	696	99.38	696	96.97	696	32.18
695	97.36	695	99.5	695	97.02	695	32.17
694	97.48	694	99.52	694	97.15	694	32.16
693	97.52	693	99.49	693	97.05	693	31.98
692	97.39	692	99.44	692	96.95	692	31.91
691	97.42	691	99.52	691	97.2	691	31.85
690	97.16	690	99.36	690	96.97	690	31.75
689	97.12	689	99.34	689	96.98	689	31.81
688	97.3	688	99.42	688	97.2	688	31.82
687	97.34	687	99.38	687	97.01	687	31.69
686	97.36	686	99.39	686	96.92	686	31.6
685	97.28	685	99.46	685	96.95	685	31.5
684	97.2	684	99.49	684	96.93	684	31.49
683	97.32	683	99.39	683	96.97	683	31.38
682	97.34	682	99.43	682	96.97	682	31.32
681	97.29	681	99.52	681	96.95	681	31.3
680	97.24	680	99.5	680	96.83	680	31.2
679	97.28	679	99.53	679	96.84	679	31.22
678	97.25	678	99.5	678	96.85	678	31.17
677	97.28	677	99.35	677	96.86	677	31.04
676	97.31	676	99.43	676	96.93	676	30.95
675	97.24	675	99.49	675	96.96	675	30.9
674	97.25	674	99.49	674	96.97	674	30.89
673	97.2	673	99.41	673	97.05	673	30.78
672	97.03	672	99.29	672	96.91	672	30.65
671	96.95	671	99.28	671	96.79	671	30.61
670	97.09	670	99.28	670	96.87	670	30.6
669	97.21	669	99.41	669	96.87	669	30.61
668	97.03	668	99.29	668	96.75	668	30.54
667	96.99	667	99.23	667	96.71	667	30.47
666	97.14	666	99.3	666	96.77	666	30.44
665	97.15	665	99.28	665	96.8	665	30.32
664	97.04	664	99.28	664	96.78	664	30.23
663	96.94	663	99.32	663	96.84	663	30.21
662	96.97	662	99.33	662	96.82	662	30.2
661	96.98	661	99.22	661	96.79	661	30.08
660	96.94	660	99.22	660	96.82	660	29.96
659	96.96	659	99.31	659	96.77	659	29.91
658	96.91	658	99.24	658	96.77	658	29.8
657	96.99	657	99.24	657	96.92	657	29.8
656	97.03	656	99.26	656	96.84	656	29.79
655	96.97	655	99.24	655	96.79	655	29.69
654	96.92	654	99.25	654	96.78	654	29.62
653	96.77	653	99.13	653	96.54	653	29.53
652	96.8	652	99.04	652	96.48	652	29.49
651	96.86	651	99.14	651	96.52	651	29.45
650	96.89	650	99.28	650	96.72	650	29.44
649	97	649	99.25	649	96.78	649	29.4
648	96.92	648	99.2	648	96.7	648	29.31
647	96.9	647	99.28	647	96.75	647	29.22
646	96.94	646	99.22	646	96.84	646	29.18
645	96.86	645	99.12	645	96.72	645	29.06
644	96.77	644	99.1	644	96.67	644	28.99
643	96.73	643	99.19	643	96.66	643	28.94
642	96.71	642	99.14	642	96.63	642	28.87
641	96.75	641	99.22	641	96.75	641	28.84
640	96.76	640	99.18	640	96.72	640	28.82
639	96.74	639	99.14	639	96.65	639	28.73
638	96.64	638	99.12	638	96.62	638	28.61
637	96.55	637	99.04	637	96.5	637	28.57
636	96.74	636	99.22	636	96.61	636	28.54
635	96.75	635	99.24	635	96.72	635	28.46
634	96.63	634	99.22	634	96.64	634	28.39
633	96.54	633	99.15	633	96.62	633	28.33
632	96.52	632	99.08	632	96.64	632	28.24
631	96.76	631	99.24	631	96.71	631	28.19
630	96.65	630	99.16	630	96.55	630	28.15
629	96.46	629	99.2	629	96.48	629	28.08
628	96.46	628	99.08	628	96.5	628	28.01
627	96.57	627	99.08	627	96.48	627	27.98
626	96.59	626	99.12	626	96.55	626	27.93
625	96.7	625	99.25	625	96.72	625	27.88
624	96.61	624	99.22	624	96.54	624	27.81
623	96.62	623	99.24	623	96.64	623	27.73
622	96.55	622	99.27	622	96.78	622	27.71
621	96.46	621	99.17	621	96.62	621	27.62
620	96.58	620	99.17	620	96.69	620	27.58
619	96.49	619	99.2	619	96.62	619	27.51
618	96.58	618	99.24	618	96.63	618	27.47
617	96.52	617	99.14	617	96.53	617	27.4
616	96.35	616	99.08	616	96.47	616	27.36
615	96.53	615	99.2	615	96.64	615	27.28
614	96.42	614	99.08	614	96.63	614	27.21
613	96.39	613	99.15	613	96.63	613	27.16
612	96.32	612	99.2	612	96.61	612	27.06
611	96.36	611	99.13	611	96.58	611	27.01
610	96.26	610	99.22	610	96.63	610	26.97
609	96.35	609	99.19	609	96.64	609	26.92
608	96.31	608	99.06	608	96.64	608	26.84
607	96.28	607	99.14	607	96.67	607	26.82
606	96.22	606	99.23	606	96.53	606	26.78
605	96.14	605	99.3	605	96.57	605	26.67
604	96.23	604	99.31	604	96.53	604	26.61
603	96.19	603	99.13	603	96.47	603	26.57
602	96.24	602	99.08	602	96.59	602	26.55
601	96.27	601	99.04	601	96.63	601	26.48
600	96.17	600	99.13	600	96.65	600	26.42
599	96.1	599	99.09	599	96.53	599	26.32
598	96.07	598	99.12	598	96.56	598	26.24
597	96.08	597	99.12	597	96.63	597	26.19
596	95.97	596	99.02	596	96.56	596	26.17
595	96.1	595	99.11	595	96.5	595	26.08
594	96.16	594	99.15	594	96.53	594	26.06
593	96.05	593	99.17	593	96.53	593	26
592	96	592	99.18	592	96.58	592	25.96
591	95.91	591	99.16	591	96.53	591	25.87
590	95.97	590	99.17	590	96.46	590	25.84
589	95.9	589	99.02	589	96.45	589	25.78
588	95.87	588	99.1	588	96.47	588	25.7
587	95.8	587	99.1	587	96.55	587	25.61
586	95.91	586	99.1	586	96.57	586	25.59
585	96	585	99.11	585	96.47	585	25.57
584	95.93	584	99.11	584	96.44	584	25.46
583	95.81	583	99.24	583	96.39	583	25.41
582	95.79	582	99.12	582	96.58	582	25.34
581	95.89	581	99.17	581	96.58	581	25.28
580	95.67	580	99.09	580	96.39	580	25.21
579	95.66	579	99.06	579	96.41	579	25.15
578	95.81	578	99.13	578	96.52	578	25.12
577	95.67	577	99.13	577	96.44	577	25.06
576	95.7	576	99.07	576	96.38	576	24.95
575	95.67	575	99.1	575	96.43	575	24.92
574	95.62	574	99.17	574	96.44	574	24.89
573	95.67	573	99.09	573	96.38	573	24.81
572	95.76	572	99.23	572	96.43	572	24.76
571	95.56	571	99.07	571	96.36	571	24.71
570	95.48	570	99.22	570	96.49	570	24.65
569	95.54	569	99.22	569	96.46	569	24.6
568	95.39	568	99.08	568	96.28	568	24.53
567	95.38	567	99.16	567	96.31	567	24.51
566	95.38	566	99.08	566	96.33	566	24.38
565	95.51	565	99.18	565	96.49	565	24.39
564	95.27	564	99.21	564	96.4	564	24.29
563	95.33	563	99.1	563	96.31	563	24.23
562	95.34	562	99.34	562	96.52	562	24.02
561	95.2	561	99.24	561	96.48	561	23.91
560	95.07	560	99.16	560	96.38	560	23.81
559	95.08	559	99.17	559	96.35	559	23.82
558	94.9	558	99.15	558	96.26	558	23.71
557	95.16	557	99.34	557	96.41	557	23.71
556	95.04	556	99.13	556	96.33	556	23.59
555	94.97	555	99.2	555	96.23	555	23.53
554	94.94	554	99.2	554	96.33	554	23.49
553	95.08	553	99.29	553	96.44	553	23.5
552	94.95	552	99.22	552	96.41	552	23.35
551	94.91	551	99.2	551	96.31	551	23.31
550	94.83	550	99.15	550	96.18	550	23.24
549	94.9	549	99.17	549	96.28	549	23.2
548	94.85	548	99.27	548	96.37	548	23.13
547	94.88	547	99.22	547	96.21	547	23.07
546	94.81	546	99.22	546	96.32	546	23
545	94.75	545	99.15	545	96.22	545	22.93
544	94.71	544	99.2	544	96.27	544	22.89
543	94.79	543	99.32	543	96.39	543	22.86
542	94.72	542	99.3	542	96.32	542	22.81
541	94.56	541	99.06	541	96.29	541	22.73
540	94.58	540	99.19	540	96.31	540	22.65
539	94.55	539	99.15	539	96.15	539	22.57
538	94.54	538	99.1	538	96.34	538	22.52
537	94.38	537	99.06	537	96.23	537	22.44
536	94.37	536	99	536	96.22	536	22.39
535	94.33	535	99.06	535	96.17	535	22.32
534	94.3	534	99.03	534	96.21	534	22.25
533	94.38	533	99.07	533	96.26	533	22.16
532	94.24	532	98.96	532	96.19	532	22.11
531	94.18	531	99	531	96.22	531	22.07
530	94.17	530	98.97	530	96.25	530	22.02
529	94.07	529	98.87	529	96.17	529	21.91
528	94.2	528	98.95	528	96.27	528	21.86
527	93.97	527	98.82	527	96.24	527	21.8
526	94.02	526	98.83	526	96.23	526	21.74
525	93.86	525	98.71	525	96.14	525	21.65
524	93.8	524	98.69	524	96.21	524	21.62
523	93.77	523	98.65	523	96.33	523	21.56
522	93.74	522	98.62	522	96.27	522	21.46
521	93.71	521	98.53	521	96.24	521	21.41
520	93.68	520	98.52	520	96.29	520	21.36
519	93.58	519	98.37	519	96.23	519	21.29
518	93.47	518	98.34	518	96.24	518	21.2
517	93.51	517	98.2	517	96.33	517	21.15
516	93.44	516	98.11	516	96.34	516	21.1
515	93.42	515	98.03	515	96.32	515	21.04
514	93.31	514	97.89	514	96.36	514	21.01
513	93.21	513	97.84	513	96.31	513	20.95
512	93.17	512	97.74	512	96.28	512	20.92
511	93.17	511	97.7	511	96.3	511	20.87
510	93.16	510	97.65	510	96.31	510	20.85
509	93.14	509	97.54	509	96.3	509	20.83
508	93.1	508	97.58	508	96.32	508	20.81
507	93.11	507	97.53	507	96.26	507	20.8
506	93.04	506	97.41	506	96.2	506	20.8
505	93.1	505	97.52	505	96.29	505	20.78
504	93.19	504	97.63	504	96.26	504	20.77
503	93.07	503	97.45	503	96.08	503	20.74
502	93.01	502	97.49	502	96.09	502	20.73
501	93.06	501	97.6	501	96.07	501	20.72
500	93.07	500	97.69	500	96.1	500	20.66
499	93	499	97.59	499	96.04	499	20.6
498	92.99	498	97.67	498	96.03	498	20.56
497	92.93	497	97.68	497	95.99	497	20.51
496	92.94	496	97.75	496	96.1	496	20.42
495	92.88	495	97.78	495	95.88	495	20.37
494	92.83	494	97.82	494	95.85	494	20.32
493	92.78	493	97.83	493	95.84	493	20.23
492	92.72	492	97.93	492	95.85	492	20.2
491	92.71	491	97.92	491	95.81	491	20.09
490	92.78	490	98.03	490	95.89	490	20.06
489	92.77	489	98.29	489	95.93	489	19.99
488	92.67	488	98.18	488	95.74	488	19.87
487	92.57	487	98.16	487	95.74	487	19.79
486	92.6	486	98.06	486	95.76	486	19.76
485	92.59	485	98.14	485	95.72	485	19.67
484	92.45	484	98.28	484	95.82	484	19.61
483	92.37	483	98.19	483	95.67	483	19.49
482	92.28	482	98.27	482	95.62	482	19.39
481	92.32	481	98.36	481	95.71	481	19.33
480	92.2	480	98.2	480	95.62	480	19.25
479	92.16	479	98.17	479	95.65	479	19.16
478	92.03	478	98.19	478	95.66	478	19.12
477	92.04	477	98.11	477	95.68	477	19.08
476	92.02	476	98.04	476	95.65	476	19.03
475	91.89	475	97.97	475	95.55	475	18.94
474	91.89	474	97.84	474	95.62	474	18.9
473	91.74	473	97.81	473	95.63	473	18.82
472	91.67	472	97.81	472	95.59	472	18.75
471	91.56	471	97.7	471	95.53	471	18.68
470	91.49	470	97.58	470	95.52	470	18.62
469	91.48	469	97.62	469	95.62	469	18.56
468	91.39	468	97.52	468	95.7	468	18.49
467	91.25	467	97.41	467	95.62	467	18.43
466	91.25	466	97.36	466	95.63	466	18.38
465	91.05	465	97.2	465	95.48	465	18.29
464	90.98	464	97.16	464	95.44	464	18.24
463	90.96	463	97.17	463	95.52	463	18.2
462	90.84	462	97.14	462	95.45	462	18.11
461	90.81	461	97.13	461	95.44	461	18.08
460	90.75	460	97.11	460	95.42	460	18.02
459	90.65	459	97.12	459	95.37	459	17.96
458	90.56	458	97.01	458	95.3	458	17.88
457	90.58	457	97.01	457	95.31	457	17.82
456	90.45	456	97.02	456	95.21	456	17.74
455	90.36	455	97.01	455	95.2	455	17.67
454	90.35	454	96.97	454	95.21	454	17.64
453	90.27	453	96.94	453	95.1	453	17.58
452	90.22	452	96.95	452	95.08	452	17.51
451	90.18	451	96.94	451	95.14	451	17.42
450	90.09	450	96.99	450	95.12	450	17.33
449	90.05	449	97.1	449	95.17	449	17.28
448	89.86	448	96.96	448	95.01	448	17.21
447	89.81	447	96.85	447	94.94	447	17.13
446	89.82	446	96.92	446	94.9	446	17.11
445	89.62	445	96.77	445	94.8	445	16.99
444	89.65	444	96.83	444	94.89	444	16.88
443	89.51	443	96.89	443	94.87	443	16.85
442	89.27	442	96.76	442	94.75	442	16.79
441	89.27	441	96.68	441	94.75	441	16.69
440	89.3	440	96.78	440	94.71	440	16.6
439	89.28	439	96.68	439	94.6	439	16.54
438	89.15	438	96.66	438	94.69	438	16.48
437	89.06	437	96.62	437	94.6	437	16.43
436	88.91	436	96.47	436	94.44	436	16.32
435	88.83	435	96.52	435	94.52	435	16.24
434	88.8	434	96.5	434	94.55	434	16.17
433	88.71	433	96.37	433	94.38	433	16.1
432	88.59	432	96.28	432	94.39	432	16.07
431	88.47	431	96.31	431	94.3	431	15.97
430	88.44	430	96.29	430	94.22	430	15.87
429	88.37	429	96.26	429	94.31	429	15.78
428	88.17	428	96.13	428	94.26	428	15.69
427	88.08	427	96.16	427	94.17	427	15.65
426	87.96	426	96.16	426	94.08	426	15.6
425	87.83	425	96.09	425	93.86	425	15.5
424	87.79	424	95.98	424	93.83	424	15.42
423	87.7	423	95.94	423	93.89	423	15.36
422	87.56	422	95.95	422	93.85	422	15.27
421	87.53	421	95.85	421	93.77	421	15.14
420	87.44	420	95.7	420	93.7	420	15.05
419	87.26	419	95.65	419	93.71	419	14.95
418	87.11	418	95.55	418	93.64	418	14.85
417	86.96	417	95.52	417	93.57	417	14.79
416	86.8	416	95.5	416	93.47	416	14.7
415	86.55	415	95.4	415	93.26	415	14.56
414	86.46	414	95.41	414	93.22	414	14.47
413	86.39	413	95.29	413	93.21	413	14.37
412	86.19	412	95.14	412	93.19	412	14.22
411	85.95	411	94.98	411	93.08	411	14.09
410	85.75	410	94.78	410	92.84	410	13.98
409	85.56	409	94.71	409	92.69	409	13.84
408	85.36	408	94.67	408	92.66	408	13.69
407	85.2	407	94.54	407	92.59	407	13.54

## Sheet: Fig. 2f
Temperature (oC)	Concentration of Monomers:2.76 M/L (heating)	Temperature (oC)	Concentration of Monomers:2.76 M/L (cooling)	Temperature (oC)	Concentration of Monomers:1.10 M/L (heating)	Temperature (oC)	Concentration of Monomers:1.10 M/L (cooling)	Temperature (oC)	Concentration of Monomers:0.69 M/L (heating)	Temperature (oC)	Concentration of Monomers:0.69 M/L (cooling)
22.8	124.338	90	77.6252	22.7	126.768	90	66.8415	24.3	129.915	90	58.614
24	124.799	85	76.1	24	126.45	84	66.4441	25.3	127.912	85	59.727
25	124.569	82	75.861	25	126.053	80	66.8415	26.3	128.951	82	60.0237
26	122.958	80	76.1678	26	126.053	78	67.0005	27	128.283	80	59.9496
27	123.188	76	76.1678	27	125.258	76	67.08	28	127.615	78	59.727
28	123.034	74	77.0116	28	124.543	74	66.762	29	127.393	76	59.8012
29	121.807	71.8	77.0883	29	123.033	72	67.6363	30	126.057	74	60.3947
30	120.887	70	77.7019	30.2	122.238	70	67.6363	31	124.944	72	60.3205
31	120.426	67	78.6224	31	121.284	68	67.6363	32	123.386	69.5	60.4689
32	119.736	65	78.9292	32	119.615	65.7	68.0337	33	122.051	68	60.0979
33	119.046	63	80.2332	33	118.026	64	68.2721	34	120.715	65.7	60.8399
34	117.972	60	83.3014	34	117.708	62	68.5901	35	119.157	64	61.2851
35	116.515	57.3	84.9122	35	115.8	60.8	68.9874	36	117.376	62	61.5818
36	116.361	56	86.4463	36	114.29	59	68.6695	37	115.299	60	62.4722
37	115.134	54	88.7474	37	112.065	58	69.7027	38.3	113.444	56	63.2883
38	113.293	52.4	90.8951	38	110.078	57	70.1796	39	111.96	54	64.0303
39	112.449	50	92.4292	39	108.965	56	70.577	40	109.66	52	65.7368
40	111.605	49	94.577	40	107.455	55	71.2923	41	107.063	50	66.7755
41	110.225	48	95.8809	41	104.991	54	70.9744	42	104.615	49	67.5174
42	109.074	46	98.5656	42	102.845	53	72.0871	43	101.647	47	70.0401
43	107.387	45	98.8724	43	100.858	52	73.0409	45	95.3405	45	79.6854
44	106.85	43	102.094	44	98.1561	51	73.6767	47	88.1436	44	84.2855
45	105.162	42	103.321	45	96.0102	50	74.392	49	82.2822	43	88.8114
46	104.472	41	104.549	46	93.3874	49	75.4252	50	78.6467	42.5	90.8889
47	103.245	40	106.083	47	91.2415	48	76.7763	52	73.3788	41.5	95.1922
48	101.941	39	106.926	48	88.2213	47	79.4786	54	70.7078	41	97.3438
49	100.867	38	108.767	49	86.7112	46	81.6245	55	69.0755	40.5	98.7535
50.3	98.719	37	110.838	50	84.6447	45	84.5653	57	66.6271	40	100.163
51.2	98.0287	36	111.069	51	82.1809	43.7	88.4597	59	65.069	39.5	101.573
52	96.8781	35	112.679	52	80.9887	43	91.0825	60	64.7722	39	103.725
54	94.9605	34	113.907	53	78.8428	42	93.7053	62	63.4367	38.5	104.392
55	93.6565	33	114.904	54	77.7301	41	97.2023	64	62.4722	38	107.657
57	92.0457	31	116.668	55	76.7763	40	99.8251	66	62.027	37.5	108.621
58	91.202	30	118.662	56	75.9816	39	102.051	68	61.4335	37	111.515
59	90.1281	27.8	119.966	57	73.5972	38	104.912	70	60.6915	36	114.112
60	89.0542	27	120.196	58	73.2793	37	105.945	72	60.3947	34.8	114.854
62	87.4434	26	121.807	60	72.6435	36	108.329	74.3	60.3947	33	117.673
64	86.5997	25	122.267	63	71.6897	35	112.065	76	60.0979	32	119.528
66	86.2929	24	122.728	65	71.2923	34.3	113.893	78	59.6528	31	120.641
67	85.2957	23.4	123.801	67	70.6565	33	115.8	80	59.4302	30	121.828
69	84.2218			69.2	70.1796	32	116.913	82	59.8753	29	122.644
70	83.6849			71	69.5438	31	118.105	84	59.5786	28	123.98
72	83.2247			73	68.9874	30	118.821	86.4	59.0592	27	125.983
74	82.1508			75	68.9874	29	120.887	88	58.7624	26	126.799
75.2	81.844			78	68.5106	27.8	122	90	58.614	25	127.986
77	81.3838			80	68.0337	26.7	123.748			24	128.506
78	81.4605			82	67.6363	26	124.861			23.5	129.173
80	81.0002			84	67.3184	24.8	125.258
82.3	79.9264			87	66.8415	23.5	126.053
84.5	79.3127			90	66.8415
86	78.9292
87	78.0087
88	77.8553
89	77.6252
90	77.6252

## Sheet: Fig. 2g
Temperature (oC)	Monomer ratio:1:0.06:0.06 (heating)	Temperature (oC)	Monomer ratio:1:0.06:0.06 (Cooling)	Temperature (oC)	Monomer ratio:1:0.20:0.20 (heating)	Temperature (oC)	Monomer ratio:1:0.20:0.20 (Cooling)	Temperature (oC)	Monomer ratio:1:0.40:0.40 (heating)	Temperature (oC)	Monomer ratio:1:0.40:0.40 (cooling)
22	117.414	90	58.0457	23.3	118.289	90	64.3767	21.5	119.584	90	69.8709
23	117.414	83	58.3937	24	118.289	84	64.0734	23	119.369	85	69.8406
24	117.135	79	58.6024	25	118.138	78.9	64.9833	24	119.369	82	69.7991
25	116.857	76	58.7416	26.2	117.683	76	65.2108	25	119.44	80	70.8752
26	116.022	74	58.7416	27.1	117.455	74	65.4383	26.6	118.723	77.5	71.8795
27	115.465	72	59.1592	28	117.228	72	65.6658	27.8	118.58	73.5	73.8164
28	114.699	70	59.0896	29	116.849	70	65.8932	29	117.217	70	77.2597
29	113.586	68	58.8809	30	115.863	68	66.1207	30	117.217	68	78.9814
30	112.959	66	59.4376	31	114.271	66	67.0306	31	116.571	66	81.2052
31	111.846	63.5	59.4376	32	113.588	64	67.4856	32	115.28	64	83.7877
32.4	109.897	61	59.4376	33	113.133	62	68.8505	34	114.491	63	84.8637
33	109.062	60	60.1336	34	112.451	60	69.7604	35	113.702	62	85.9397
34	107.948	59	59.9944	35	111.313	58.8	70.4428	36	113.343	61	87.0875
35.1	106.069	58	60.3424	36	109.948	57	72.2627	37	112.267	60	87.8766
36	104.677	57	60.2728	37	108.811	56	72.9451	38	111.549	59	88.8092
37	102.937	56	60.5512	38	107.674	55	74.31	39	110.258	58	90.1004
38	101.336	55	60.6904	39	106.764	54.6	75.4474	40.3	110.258	57	91.1765
39	99.3179	54	61.0384	40	104.716	53	76.5848	41	109.828	56	92.2525
40	97.6475	53	61.5952	41	103.806	52	78.4046	42	108.537	55	93.2568
41	94.7244	51.5	62.2912	42	102.442	51	79.3903	43	108.537	54	94.1894
42.1	92.4276	50	62.7784	43	101.077	50	81.8168	44	107.461	53	95.3372
43	90.4788	49	63.6136	44	99.2569	49	83.8641	45	106.671	52	96.7719
44	87.3469	48	64.4488	46	97.5129	48	85.4565	46.2	105.093	51	97.0588
45	84.8413	46.7	65.7016	47	95.4656	47	87.2763	47	104.161	50	98.2783
46	81.9181	46	66.7455	48	93.8732	45.5	90.0061	48	103.945	48	100.274
47	79.8998	45	68.6247	50	92.0534	44.5	92.2809	49	103.156	46	102.582
48	77.1158	44	70.2951	52	87.0488	44	93.6457	50	102.009	45	104.089
49	75.0278	43.5	72.8007	53.3	84.774	43	94.1007	51	101.865	43	104.806
50	72.8007	43	75.0278	55.4	81.1344	42	96.148	52	100.646	42	105.954
52	69.4599	42.5	76.7678	56.8	78.6321	41	98.1953	53	99.3544	41	106.815
54.3	67.0239	41	81.7789	58	77.0397	40	99.7877	54	98.5653	40	107.747
56.8	65.0056	40	84.7717	60	74.7649	38	102.972	55	97.4892	38.8	109.039
60	63.4744	39	87.6253	61	73.4001	37	103.579	56	96.5567	38	109.613
62	63.2656	38	90.6876	63	71.5802	36	105.626	57	95.7676	37	111.263
64.5	62.5696	37	92.9148	65.6	70.2154	35	107.219	58	94.835	36	111.621
66	62.152	36	95.5596	68	69.1538	33.6	108.356	60	93.6155	35	111.621
70	61.5256	35	97.6475	70	68.6988	33	109.266	61.5	93.2568	33.8	112.626
72	60.6208	33.8	99.5963	72	67.5614	32	109.948	63	92.0373	33	113.343
74	60.5512	33	101.406	74	66.5757	31	111.086	65	89.2396	32.4	113.989
76.2	59.9944	32	102.937	76	66.3482	30	111.996	66	89.0244	31	114.275
78	59.5072	31	104.677	78	65.2108	29	113.588	67	87.8766	30	114.849
80	59.0896	30	106.556	80	65.2108	28	114.726	68	87.0875	29	116.714
82.8	58.672	29	107.391	82	64.9833	27	115.18	70	85.0789	28	116.786
85	58.2544	28	108.783	85	64.8317	26	115.863	72	83.5725	26.2	118.364
87.8	58.1849	27	110.454	87	64.5284	24.9	117.228	74.5	80.99	25	118.723
89	58.0457	26	111.011	90	64.3767	24	118.365	76	79.5552	24	119.44
90	58.0457	25	112.403					78	78.1205
	--	24	113.238					80	77.0445
	--	23	114.63					82	75.538
								84	74.2468
								86	72.7403
								88	71.736
								90	69.8709
