# Supplementary material for: Hydrogel muscles powering reconfigurable micro-metastructures with wide-spectrum programmability
Source: Nat Mater. Author manuscript; Available in PMC 2023 Oct 5. (PMC10533409; doi:10.1038/s41563-023-01649-3)
Supplement: Source Data Fig. 3 [file EMS185289-supplement-Source_Data_Fig__3.xlsx]

## Sheet: Fig. 3f
temperature (heating, oC)	L/L0 (heating)	Standard Deviation of L/L0 (heating)	temperature (cooling, oC)	L/L0 (Cooling)	Standard Deviation of L/L0 (cooling)			temperature (heating, oC)	R (heating, o)	Standard Deviation of R (heating)	temperature (cooling, oC)	R (cooling, o)	Standard Deviation of R (cooling)			temperature (heating, oC)	λ (heating, µm)	Standard Deviation of λ (heating)	temperature (cooling, oC)	λ (cooling, µm)	Standard Deviation of λ (cooling)	temperature (heating, oC)	A (heating, µm)	Standard Deviation of A (heating)	temperature (cooling, oC)	A (cooling, µm)	Standard Deviation of A (cooling)
23	99.8855	0.42268	60	55.1406	0.27164			23	0	0	60	73.6667	2.08167			23	--	--	60	5.00167	0.06207	23	--	--	60	2.08833	0.04726
24	99.4177	0.36808	59	55.4618	0.45614			24	0	0	59	70.7333	0.61101			24	--	--	59	4.93	0.1653	24	--	--	59	2.1	0.05
26	98.0723	0.42169	58	56.1044	0.54661			26	0	0	58	64.4333	1.32035			26	--	--	58	4.87167	0.08083	26	--	--	58	2.23	0.19641
27	98.3936	0.13912	57	56.7068	0.43579			27	0	0	57	64.5	3.65923			27	--	--	57	5.00833	0.06292	27	--	--	57	2.22333	0.18037
28	97.008	0.27164	56	57.4498	0.54661			28	0	0	56	62.3	2.36432			28	--	--	56	5.21083	0.24807	28	--	--	56	2.13333	0.18237
29	96.3253	0.53543	55	57.9317	0.36808			29	0	0	55	61.5333	2.8746			29	--	--	55	5.11083	0.06356	29	--	--	55	2.03833	0.07848
30	96.4257	0.13912	54	59.4578	0.20868			30	0	0	54	58.8667	2.19621			30	--	--	54	5.33	0.08261	30	--	--	54	2.08833	0.12453
31	95.3615	0.76911	53	61.3655	0.09202			31	0	0	53	55.4467	1.29867			31	--	--	53	5.53	0.10395	31	--	--	53	1.91667	0.13967
32	94.498	0.4011	52	63.2329	0.27164			32	0	0	52	55.1	1.22882			32	--	--	52	5.67333	0.16964	32	--	--	52	1.96667	0.09929
33	93.996	0.1516	51	64.8795	0.31302			33	0	0	51	51.7333	1.23423			33	--	--	51	5.98333	0.16646	33	--	--	51	2.12	0.08322
34	93.2932	0.36808	50	66.8876	0.51234			34	0	0	50	49.9	1.37477			34	--	--	50	6.01667	0.16073	34	--	--	50	1.93667	0.05485
35	92.8313	0.48193	49	69.0361	0.10434			35	0	0	49	52.5333	3.07463			35	--	--	49	6.20833	0.17017	35	--	--	49	1.90833	0.05393
36	91.4659	0.1739	46	77.3896	0.55973			36	7.18	0.91924	46	43.5	0.43589			36	8.495	0.18315	46	7.05833	0.36171	36	0.90333	0.08963	46	1.79833	0.00764
37	91.0241	0.78313	45	78.3132	0.3012			37	11.345	0.06364	45	42.6	0.7			37	8.32	0.43699	45	7.16667	0.14649	37	1.03	0.07566	45	1.615	0.10392
38	90.1606	0.13912	44	80.4418	0.66629			38	15.25	0.49497	44	36.3	1.86815			38	8.1775	0.32434	44	7.46667	0.43036	38	0.99667	0.09929	44	1.51667	0.02887
39	89.1968	0.67172	43	81.0643	0.36808			39	18.08	0.73539	43	37.4333	0.66583			39	8.2125	0.33284	43	7.775	0.4423	39	1.07833	0.10324	43	1.36667	0.05774
40	87.8916	0	42	82.8715	0.39195			40	17.55	1.62635	42	35.2	1.3			40	8.2225	0.19706	42	7.825	0.33634	40	1.13333	0.02887	42	1.33333	0.07638
41	86.8474	0.51234	41	84.0161	0.45214			41	19.65	0.49497	41	33.0667	2.55799			41	8.18333	0.17559	41	7.775	0.19526	41	1.17333	0.00289	41	1.27833	0.02021
42	85.2209	0.55973	40	85.6426	0.4011			42	25	0.56569	40	31.1	0.26458			42	7.875	0.30721	40	7.83333	0.20966	42	1.32	0.045	40	1.2	0.0866
43	83.8353	0.29716	39	86.8072	0.3762			43	27	1.13137	39	28.4667	1.84752			43	7.65	0.2136	39	8.28333	0.23761	43	1.425	0.06614	39	1.205	0.03775
44	81.4859	0.4011	38	89.8996	0.1739			44	32.35	0.35355	38	23.3	2.94618			44	7.675	0.29475	38	8.29167	0.31258	44	1.49833	0.05346	38	1.17667	0.08372
45	80.8032	0.1739	37	90.6024	0.73038			45	37.2	3.9598	37	15.4	1.51327			45	7.46667	0.34034	37	8.65	0.41155	45	1.48833	0.02255	37	0.835	0.08411
46	78.8755	0.36808	36	91.5462	0.27164			46	40.55	0.07071	36	15.7667	1.88768			46	7.1	0.24109	36	8.55	0.32787	46	1.59667	0.05859	36	0.77833	0.03819
47	77.1888	0.18404	35	91.3855	0.49309			47	42.5	1.9799	35	11.5	1.91572			47	6.96667	0.28868	35	8.925	0.67685	47	1.68667	0.05485	35	0.59833	0.10004
48	75.261	0.6956	34	93.1928	0.62604			48	46.15	2.19203	34	7.87333	1.63237			48	6.8	0.15207	34	9.15	0.98489	48	1.685	0.02598	34	0.55167	0.02255
49	73.8153	0.18404	33	93.3735	0.41736			49	42.65	2.33345	33	6.26	0.48042			49	6.65	0.325	33	9.35	0.40927	49	1.805	0.08411	33	0.48	0.05408
50	72.6104	0.27824	32	95	0.63468			50	45.5	1.13137	32	4.78333	0.90941			50	6.50833	0.12829	32	9.43333	0.1893	50	1.88167	0.03753	32	0.44	0.05292
51	70.0803	0.18404	31	94.498	0.52632			51	48.8	2.26274	31	0	0			51	6.2	0.125	31	--	--	51	1.92333	0.07974	31	0.31667	0.07638
52	68.6747	0.4705	30	95.0201	0.55973			52	48.4	1.41421	30	0	0			52	6.19167	0.05204	30	--	--	52	1.925	0.02	30	--	--
53	67.8715	0.09202	29	95.7831	0.15938			53	50.9	0.84853	29	0	0			53	6.04167	0.11547	29	--	--	53	1.83167	0.1173	29	--	--
54	62.992	0.35298	28	96.3052	0.57886			54	55.1	1.83848	28	0	0			54	5.62083	0.05052	28	--	--	54	1.79667	0.09504	28	--	--
55	61.3855	0.48193	26	96.3052	0.52632			55	55.85	1.20208	26	0	0			55	5.50833	0.16646	26	--	--	55	2.07333	0.15218	26	--	--
56	60.4418	0.79539	25	97.3695	0.66629			56	65.45	0.77782	25	0	0			56	5.325	0.09014	25	--	--	56	2.09333	0.18237	25	--	--
57	59.5582	0.03478	24	98.2329	0.50161			57	68.4	0	24	0	0			57	5.20833	0.03819	24	--	--	57	2.00833	0.07371	24	--	--
58	58.4538	0.1254	23	98.8956	0.36312			58	66.6	0.42426	23	0	0			58	5.175	0.1299	23	--	--	58	1.85333	0.04726	23	--	--
59	57.6707	0.24346						59	71.6	1.41421						59	5.15	0.1				59	1.885	0.03041
60	57.0883	0.4011						60	73.5	2.12132						60	5.03333	0.05774				60	2.11667	0.05774

## Sheet: Fig. 3g
position (µm)	Height of printed line with 10 mW scanning power	position (µm)	Height of printed line with 15 mW scanning power	position (µm)	Height of printed line with 20 mW scanning power	position (µm)	Height of printed line with 30 mW scanning power	position (µm)	Height of printed line with 40 mW scanning power	position (µm)	Height of printed line with 50 mW scanning power
1.51054e-06	-2.48595e-10	-2.58264e-07	0	1.14023e-06	0	7.51171e-07	0	3.81583e-07	0	7.64049e-07	0
1.53011e-06	0	-2.38526e-07	-7.88653e-10	1.15983e-06	1.65051e-09	7.70754e-07	-1.68558e-09	4.01126e-07	9.62899e-10	7.84409e-07	-2.50442e-09
1.54967e-06	2.90432e-10	-2.18789e-07	5.63135e-09	1.17942e-06	5.56156e-10	7.90337e-07	-1.96553e-09	4.20669e-07	2.73252e-09	8.04769e-07	5.13605e-10
1.56923e-06	-1.19811e-09	-1.99051e-07	4.09145e-09	1.19902e-06	2.85422e-09	8.0992e-07	-2.49833e-09	4.40212e-07	9.15463e-11	8.2513e-07	-2.65202e-09
1.58879e-06	-7.59428e-10	-1.79313e-07	3.30826e-09	1.21861e-06	1.59707e-09	8.29504e-07	-3.86922e-09	4.59754e-07	-7.60906e-10	8.4549e-07	-2.95092e-09
1.60836e-06	-7.70948e-10	-1.59575e-07	2.84884e-09	1.2382e-06	6.29143e-10	8.49087e-07	-2.81767e-09	4.79297e-07	3.05533e-11	8.6585e-07	4.68195e-10
1.62792e-06	1.02015e-09	-1.39838e-07	5.02059e-09	1.2578e-06	8.84484e-10	8.6867e-07	-1.30683e-09	4.9884e-07	-7.31404e-10	8.8621e-07	-3.57146e-09
1.64748e-06	2.20552e-09	-1.201e-07	5.41883e-09	1.27739e-06	5.96856e-10	8.88253e-07	-4.22614e-09	5.18383e-07	-3.46034e-10	9.0657e-07	-6.17092e-10
1.66704e-06	-4.99919e-10	-1.00362e-07	4.04446e-09	1.29699e-06	1.6189e-09	9.07836e-07	-1.93995e-09	5.37925e-07	1.64368e-09	9.26931e-07	-2.30297e-09
1.68661e-06	-1.96754e-10	-8.06243e-08	3.82788e-09	1.31658e-06	1.70508e-09	9.2742e-07	-4.34176e-09	5.57468e-07	-1.47523e-09	9.47291e-07	-8.1926e-10
1.70617e-06	0	-6.08866e-08	-1.6856e-09	1.33617e-06	7.81711e-10	9.47003e-07	-9.76911e-10	5.77011e-07	-1.69831e-09	9.67651e-07	1.806e-10
1.72573e-06	-1.66033e-10	-4.11488e-08	1.00911e-09	1.35577e-06	2.44677e-09	9.66586e-07	-3.31414e-09	5.96554e-07	-1.25701e-09	9.88011e-07	5.27442e-10
1.74529e-06	3.58967e-09	-2.14111e-08	3.01443e-09	1.37536e-06	-8.50376e-11	9.86169e-07	-3.46313e-09	6.16096e-07	-1.03114e-10	1.00837e-06	-2.54905e-09
1.76486e-06	-1.95966e-09	-1.67334e-09	4.7318e-10	1.39496e-06	1.8844e-09	1.00575e-06	-5.16195e-10	6.35639e-07	-1.0979e-09	1.02873e-06	-2.08599e-10
1.78442e-06	-1.50269e-09	1.80644e-08	-1.64425e-09	1.41455e-06	1.22312e-09	1.02534e-06	-2.48917e-09	6.55182e-07	3.30016e-09	1.04909e-06	9.99788e-11
1.80398e-06	3.74004e-10	3.78022e-08	-1.26591e-11	1.43414e-06	1.37038e-09	1.04492e-06	-6.99174e-12	6.74724e-07	-6.98236e-10	1.06945e-06	-3.12574e-09
1.82354e-06	2.64905e-09	5.75399e-08	4.82214e-10	1.45374e-06	-2.38773e-09	1.0645e-06	-8.17135e-11	6.94267e-07	2.0777e-12	1.08981e-06	-1.71856e-09
1.84311e-06	1.87821e-09	7.72777e-08	3.45281e-09	1.47333e-06	3.16125e-10	1.08409e-06	-4.10939e-09	7.1381e-07	8.23718e-11	1.11017e-06	-3.71561e-09
1.86267e-06	2.9882e-10	9.70154e-08	2.81907e-09	1.49292e-06	-2.47837e-10	1.10367e-06	1.59406e-09	7.33353e-07	-1.3485e-09	1.13053e-06	9.13003e-10
1.88223e-06	0	1.16753e-07	6.27369e-10	1.51252e-06	4.69678e-10	1.12325e-06	-1.36581e-09	7.52895e-07	-2.07621e-10	1.15089e-06	-9.11249e-10
1.90179e-06	2.75122e-09	1.36491e-07	2.84854e-09	1.53211e-06	-1.27026e-09	1.14283e-06	-3.82454e-09	7.72438e-07	1.22748e-09	1.17125e-06	-3.73322e-09
1.92135e-06	6.54836e-11	1.56229e-07	3.16068e-09	1.55171e-06	-2.69006e-09	1.16242e-06	-2.94497e-09	7.91981e-07	-1.17504e-09	1.19161e-06	-1.37834e-09
1.94092e-06	3.89264e-09	1.75966e-07	4.17222e-09	1.5713e-06	-1.22403e-09	1.182e-06	-1.31598e-09	8.11524e-07	-2.38799e-10	1.21197e-06	-8.75713e-11
1.96048e-06	2.46018e-09	1.95704e-07	2.11694e-09	1.59089e-06	-3.9726e-09	1.20158e-06	-2.87477e-09	8.31066e-07	9.79838e-10	1.23233e-06	5.51998e-10
1.98004e-06	3.00406e-09	2.15442e-07	3.91974e-09	1.61049e-06	1.04787e-10	1.22117e-06	-2.1962e-09	8.50609e-07	6.20048e-10	1.25269e-06	4.99443e-10
1.9996e-06	4.27281e-09	2.3518e-07	1.35969e-09	1.63008e-06	-3.59523e-09	1.24075e-06	2.19902e-09	8.70152e-07	-1.94072e-09	1.27305e-06	-2.37437e-09
2.01917e-06	3.44426e-09	2.54917e-07	2.11749e-09	1.64968e-06	5.27507e-10	1.26033e-06	-5.34425e-09	8.89695e-07	-1.50425e-09	1.29341e-06	1.13284e-09
2.03873e-06	2.49747e-09	2.74655e-07	2.09493e-09	1.66927e-06	-1.54341e-09	1.27992e-06	2.84902e-09	9.09237e-07	1.92446e-09	1.31377e-06	-3.8608e-11
2.05829e-06	0	2.94393e-07	7.35417e-10	1.68886e-06	2.92221e-09	1.2995e-06	-2.31091e-09	9.2878e-07	-7.69091e-10	1.33413e-06	-4.14062e-11
2.07785e-06	2.06152e-11	3.14131e-07	-3.02343e-10	1.70846e-06	2.5002e-09	1.31908e-06	-5.05935e-10	9.48323e-07	-1.82874e-09	1.35449e-06	-1.07138e-09
2.09742e-06	6.23307e-10	3.33868e-07	-9.37091e-13	1.72805e-06	4.00269e-09	1.33867e-06	-2.5031e-09	9.67865e-07	5.04031e-10	1.37486e-06	2.41562e-09
2.11698e-06	-2.26373e-09	3.53606e-07	1.74581e-09	1.74765e-06	3.90446e-09	1.35825e-06	-2.23426e-09	9.87408e-07	2.79755e-10	1.39522e-06	1.96178e-09
2.13654e-06	-9.03431e-11	3.73344e-07	-1.68887e-09	1.76724e-06	-7.65795e-10	1.37783e-06	-3.95881e-11	1.00695e-06	-1.30875e-11	1.41558e-06	2.43654e-09
2.1561e-06	-1.88508e-09	3.93082e-07	3.08009e-09	1.78683e-06	4.46562e-09	1.39742e-06	-2.25384e-10	1.02649e-06	2.15162e-09	1.43594e-06	-2.36923e-09
2.17567e-06	-8.18545e-12	4.12819e-07	3.31978e-09	1.80643e-06	2.50384e-09	1.417e-06	9.33483e-10	1.04604e-06	-4.72767e-10	1.4563e-06	2.71666e-09
2.19523e-06	1.4085e-09	4.32557e-07	4.41257e-09	1.82602e-06	2.91089e-09	1.43658e-06	-9.96749e-10	1.06558e-06	1.13349e-09	1.47666e-06	2.10457e-09
2.21479e-06	-7.15469e-11	4.52295e-07	-2.31812e-09	1.84562e-06	-6.14484e-11	1.45617e-06	-1.85605e-09	1.08512e-06	-9.32346e-10	1.49702e-06	1.2833e-09
2.23435e-06	0	4.72033e-07	-1.17622e-09	1.86521e-06	4.99798e-09	1.47575e-06	9.94021e-10	1.10466e-06	4.32891e-10	1.51738e-06	2.87127e-09
2.25392e-06	7.15873e-10	4.9177e-07	-1.21939e-09	1.8848e-06	3.46578e-09	1.49533e-06	2.27942e-10	1.12421e-06	6.52165e-10	1.53774e-06	7.82165e-11
2.27348e-06	5.59541e-10	5.11508e-07	-9.83346e-10	1.9044e-06	2.05091e-09	1.51492e-06	3.06784e-10	1.14375e-06	2.24023e-09	1.5581e-06	-1.21418e-09
2.29304e-06	5.73285e-10	5.31246e-07	-2.44078e-09	1.92399e-06	-6.71813e-10	1.5345e-06	-2.23554e-09	1.16329e-06	4.81805e-10	1.57846e-06	2.25555e-10
2.3126e-06	4.50604e-10	5.50984e-07	-2.30842e-09	1.94359e-06	-9.15255e-10	1.55408e-06	-8.64304e-10	1.18284e-06	-4.85812e-10	1.59882e-06	3.10774e-09
2.33217e-06	-2.01221e-09	5.70721e-07	1.93031e-09	1.96318e-06	4.01087e-10	1.57367e-06	1.01807e-09	1.20238e-06	-1.19104e-09	1.61918e-06	-1.56402e-11
2.35173e-06	1.45944e-09	5.90459e-07	-2.49844e-09	1.98277e-06	4.82335e-10	1.59325e-06	7.03551e-10	1.22192e-06	2.96524e-10	1.63954e-06	-8.54879e-10
2.37129e-06	-1.83192e-09	6.10197e-07	5.04284e-10	2.00237e-06	-2.7106e-09	1.61283e-06	2.27487e-09	1.24146e-06	-3.62775e-10	1.6599e-06	1.79508e-09
2.39085e-06	-1.36343e-09	6.29935e-07	-9.40161e-11	2.02196e-06	-8.26731e-10	1.63241e-06	-9.17737e-10	1.26101e-06	-2.09894e-10	1.68026e-06	5.98058e-10
2.41042e-06	0	6.49672e-07	-2.33728e-09	2.04155e-06	-5.78135e-10	1.652e-06	-5.51495e-10	1.28055e-06	2.94523e-09	1.70062e-06	2.28686e-09
2.42998e-06	-2.63868e-09	6.6941e-07	1.16167e-09	2.06115e-06	-6.61506e-10	1.67158e-06	-1.6278e-09	1.30009e-06	1.14815e-09	1.72098e-06	-7.45526e-10
2.44954e-06	-2.54224e-10	6.89148e-07	-2.06419e-09	2.08074e-06	5.60132e-11	1.69116e-06	1.53955e-11	1.31963e-06	1.17248e-11	1.74134e-06	1.44077e-09
2.4691e-06	1.77917e-09	7.08886e-07	-1.32738e-09	2.10034e-06	-4.24015e-09	1.71075e-06	-4.63444e-10	1.33918e-06	3.27132e-10	1.7617e-06	2.27192e-09
2.48867e-06	8.33058e-10	7.28624e-07	-3.96934e-09	2.11993e-06	-2.31847e-09	1.73033e-06	-1.49305e-09	1.35872e-06	1.15102e-09	1.78206e-06	2.79566e-09
2.50823e-06	-5.16712e-09	7.48361e-07	8.53106e-11	2.13952e-06	-1.96749e-09	1.74991e-06	-3.28953e-10	1.37826e-06	1.05828e-09	1.80242e-06	-5.53233e-10
2.52779e-06	-7.48293e-09	7.68099e-07	-2.95592e-09	2.15912e-06	-5.23903e-09	1.7695e-06	-2.00748e-09	1.39781e-06	7.1725e-10	1.82278e-06	5.9351e-10
2.54735e-06	5.05786e-09	7.87837e-07	8.40434e-10	2.17871e-06	-4.30324e-09	1.78908e-06	1.42762e-09	1.41735e-06	1.92054e-09	1.84314e-06	-8.39074e-10
2.56692e-06	8.5428e-09	8.07575e-07	-1.60871e-09	2.19831e-06	-1.59849e-09	1.80866e-06	-3.73234e-10	1.43689e-06	6.98208e-10	1.8635e-06	-5.83636e-10
2.58648e-06	1.88217e-08	8.27312e-07	-2.16248e-09	2.2179e-06	-2.14972e-09	1.82825e-06	-4.29679e-10	1.45643e-06	7.83274e-10	1.88386e-06	1.47624e-09
2.60604e-06	2.70706e-08	8.4705e-07	8.95549e-11	2.23749e-06	-1.58501e-09	1.84783e-06	-2.30557e-10	1.47598e-06	-5.12728e-10	1.90422e-06	-8.01622e-11
2.6256e-06	1.36394e-07	8.66788e-07	-1.30003e-09	2.25709e-06	-4.71376e-09	1.86741e-06	1.68205e-09	1.49552e-06	1.58141e-09	1.92458e-06	-1.70755e-10
2.64517e-06	1.8562e-07	8.86526e-07	-1.32992e-09	2.27668e-06	-5.72156e-09	1.887e-06	1.47224e-10	1.51506e-06	4.51848e-10	1.94494e-06	3.36377e-09
2.66473e-06	2.14116e-07	9.06263e-07	-1.61324e-09	2.29628e-06	-5.1423e-09	1.90658e-06	-1.084e-10	1.5346e-06	1.48279e-09	1.9653e-06	3.45404e-09
2.68429e-06	2.61206e-07	9.26001e-07	1.52169e-12	2.31587e-06	-2.73859e-09	1.92616e-06	2.3897e-10	1.55415e-06	1.0358e-09	1.98566e-06	2.5084e-09
2.70385e-06	2.71133e-07	9.45739e-07	-2.55204e-09	2.33546e-06	-3.83734e-09	1.94575e-06	6.08168e-10	1.57369e-06	5.72129e-11	2.00602e-06	2.3622e-09
2.72342e-06	2.77558e-07	9.65477e-07	-2.90311e-09	2.35506e-06	-6.30034e-09	1.96533e-06	6.22663e-10	1.59323e-06	1.29324e-09	2.02638e-06	1.97862e-09
2.74298e-06	2.91103e-07	9.85214e-07	-1.93722e-10	2.37465e-06	-7.63647e-09	1.98491e-06	7.93473e-10	1.61278e-06	1.507e-09	2.04674e-06	3.00836e-10
2.76254e-06	3.01451e-07	1.00495e-06	-1.42518e-09	2.39425e-06	-7.70294e-09	2.0045e-06	-6.68036e-12	1.63232e-06	3.60317e-12	2.0671e-06	1.94655e-10
2.7821e-06	3.09564e-07	1.02469e-06	-1.53341e-09	2.41384e-06	-7.08821e-09	2.02408e-06	1.88919e-10	1.65186e-06	2.84848e-09	2.08746e-06	-3.28984e-10
2.80166e-06	3.11413e-07	1.04443e-06	-2.63208e-09	2.43343e-06	1.72415e-07	2.04366e-06	-2.2061e-10	1.6714e-06	1.54807e-09	2.10782e-06	-2.7853e-09
2.82123e-06	3.14339e-07	1.06417e-06	-4.56748e-09	2.45303e-06	3.30328e-07	2.06324e-06	-6.2741e-10	1.69095e-06	1.16586e-10	2.12818e-06	-6.74131e-10
2.84079e-06	3.12484e-07	1.0839e-06	-3.3624e-09	2.47262e-06	4.06617e-07	2.08283e-06	-8.53676e-10	1.71049e-06	5.57293e-10	2.14854e-06	-1.25689e-09
2.86035e-06	3.15448e-07	1.10364e-06	-5.58339e-09	2.49221e-06	5.27016e-07	2.10241e-06	-1.45102e-09	1.73003e-06	2.15215e-09	2.1689e-06	-1.88346e-11
2.87991e-06	3.08548e-07	1.12338e-06	-3.02953e-09	2.51181e-06	5.52067e-07	2.12199e-06	-1.15679e-10	1.74957e-06	1.01852e-09	2.18926e-06	-2.67806e-10
2.89948e-06	3.05725e-07	1.14312e-06	-4.46016e-09	2.5314e-06	5.97651e-07	2.14158e-06	-1.23461e-09	1.76912e-06	8.97614e-10	2.20962e-06	-6.53201e-10
2.91904e-06	2.99072e-07	1.16285e-06	8.14907e-10	2.551e-06	6.27031e-07	2.16116e-06	-2.73099e-09	1.78866e-06	1.12141e-09	2.22998e-06	1.25788e-09
2.9386e-06	2.81469e-07	1.18259e-06	-3.64162e-09	2.57059e-06	6.45294e-07	2.18074e-06	-2.804e-09	1.8082e-06	1.00277e-09	2.25034e-06	1.4582e-09
2.95816e-06	2.67255e-07	1.20233e-06	-2.72121e-09	2.59018e-06	6.92085e-07	2.20033e-06	-2.81063e-09	1.82775e-06	4.04384e-10	2.2707e-06	1.84815e-07
2.97773e-06	2.38041e-07	1.22207e-06	2.15317e-11	2.60978e-06	7.19356e-07	2.21991e-06	-4.17376e-09	1.84729e-06	2.28619e-09	2.29106e-06	3.90532e-07
2.99729e-06	1.90782e-07	1.24181e-06	-2.5381e-10	2.62937e-06	7.34674e-07	2.23949e-06	-3.80476e-09	1.86683e-06	2.71916e-09	2.31142e-06	5.48835e-07
3.01685e-06	1.48972e-07	1.26154e-06	1.41232e-09	2.64897e-06	7.47275e-07	2.25908e-06	-5.28249e-09	1.88637e-06	1.54461e-09	2.33178e-06	5.83291e-07
3.03641e-06	7.60926e-08	1.28128e-06	-1.59089e-09	2.66856e-06	7.57627e-07	2.27866e-06	-5.20862e-09	1.90592e-06	2.05716e-09	2.35215e-06	6.25343e-07
3.05598e-06	-1.27839e-09	1.30102e-06	1.28033e-09	2.68815e-06	7.74939e-07	2.29824e-06	-6.27208e-09	1.92546e-06	9.03981e-10	2.37251e-06	8.43272e-07
3.07554e-06	1.20873e-08	1.32076e-06	-2.9789e-09	2.70775e-06	7.84018e-07	2.31783e-06	-5.41832e-09	1.945e-06	-9.74417e-11	2.39287e-06	8.40116e-07
3.0951e-06	5.41031e-10	1.34049e-06	-1.84937e-09	2.72734e-06	7.95271e-07	2.33741e-06	-5.31626e-09	1.96454e-06	-2.20732e-10	2.41323e-06	1.02763e-06
3.11466e-06	2.86091e-09	1.36023e-06	-1.97767e-09	2.74694e-06	8.03769e-07	2.35699e-06	-3.41249e-09	1.98409e-06	5.00222e-12	2.43359e-06	1.09276e-06
3.13423e-06	2.5087e-09	1.37997e-06	-2.99909e-09	2.76653e-06	8.07503e-07	2.37658e-06	-4.34134e-09	2.00363e-06	5.03405e-10	2.45395e-06	1.20086e-06
3.15379e-06	3.5842e-10	1.39971e-06	3.64653e-09	2.78612e-06	8.076e-07	2.39616e-06	8.28853e-08	2.02317e-06	-8.23547e-10	2.47431e-06	1.21808e-06
3.17335e-06	1.92706e-09	1.41944e-06	2.48686e-09	2.80572e-06	8.04973e-07	2.41574e-06	2.74323e-07	2.04272e-06	-4.69299e-10	2.49467e-06	1.27389e-06
3.19291e-06	2.39067e-09	1.43918e-06	-1.59046e-09	2.82531e-06	8.07909e-07	2.43533e-06	2.86251e-07	2.06226e-06	4.42014e-10	2.51503e-06	1.35572e-06
3.21248e-06	3.59005e-09	1.45892e-06	8.39646e-10	2.84491e-06	8.05652e-07	2.45491e-06	3.65303e-07	2.0818e-06	3.8699e-10	2.53539e-06	1.46331e-06
3.23204e-06	-6.93905e-10	1.47866e-06	3.50168e-09	2.8645e-06	8.03342e-07	2.47449e-06	4.33005e-07	2.10134e-06	-2.58387e-09	2.55575e-06	1.4909e-06
3.2516e-06	8.19257e-10	1.4984e-06	1.61216e-09	2.88409e-06	7.99395e-07	2.49408e-06	5.20722e-07	2.12089e-06	-2.13186e-09	2.57611e-06	1.63696e-06
3.27116e-06	-3.56047e-10	1.51813e-06	-2.18335e-12	2.90369e-06	7.90728e-07	2.51366e-06	5.83555e-07	2.14043e-06	-3.03362e-09	2.59647e-06	1.7175e-06
3.29073e-06	7.88769e-10	1.53787e-06	2.06219e-09	2.92328e-06	7.80212e-07	2.53324e-06	7.01672e-07	2.15997e-06	-3.19687e-09	2.61683e-06	1.69293e-06
3.31029e-06	0	1.55761e-06	1.39953e-09	2.94288e-06	7.67466e-07	2.55282e-06	7.41014e-07	2.17951e-06	-1.25328e-09	2.63719e-06	1.71788e-06
3.32985e-06	-1.40133e-09	1.57735e-06	2.2339e-09	2.96247e-06	7.41591e-07	2.57241e-06	8.84372e-07	2.19906e-06	-5.55247e-09	2.65755e-06	1.75425e-06
3.34941e-06	-1.58303e-09	1.59708e-06	1.45028e-09	2.98206e-06	7.03536e-07	2.59199e-06	9.40394e-07	2.2186e-06	-3.90628e-09	2.67791e-06	1.7831e-06
3.36898e-06	-1.16537e-09	1.61682e-06	-1.89266e-09	3.00166e-06	6.71117e-07	2.61157e-06	9.07716e-07	2.23814e-06	-3.91219e-09	2.69827e-06	1.82765e-06
3.38854e-06	2.44371e-09	1.63656e-06	-6.41739e-10	3.02125e-06	6.43323e-07	2.63116e-06	9.78431e-07	2.25769e-06	-4.16003e-09	2.71863e-06	1.85953e-06
3.4081e-06	8.74125e-10	1.6563e-06	1.56506e-09	3.04084e-06	6.31175e-07	2.65074e-06	1.01185e-06	2.27723e-06	-5.57338e-09	2.73899e-06	1.88095e-06
3.42766e-06	-1.03015e-09	1.67604e-06	-8.86575e-10	3.06044e-06	6.20146e-07	2.67032e-06	1.05789e-06	2.29677e-06	-3.15731e-09	2.75935e-06	1.90309e-06
3.44723e-06	1.67943e-09	1.69577e-06	1.27566e-09	3.08003e-06	6.02374e-07	2.68991e-06	1.0827e-06	2.31631e-06	1.60117e-07	2.77971e-06	1.92291e-06
3.46679e-06	9.00198e-10	1.71551e-06	4.51109e-10	3.09963e-06	5.73604e-07	2.70949e-06	1.10535e-06	2.33586e-06	2.86264e-07	2.80007e-06	1.93095e-06
3.48635e-06	0	1.73525e-06	3.4428e-09	3.11922e-06	5.42845e-07	2.72907e-06	1.11753e-06	2.3554e-06	4.92162e-07	2.82043e-06	1.93945e-06
3.50591e-06	1.29613e-09	1.75499e-06	2.59006e-09	3.13881e-06	5.19144e-07	2.74866e-06	1.12426e-06	2.37494e-06	5.87153e-07	2.84079e-06	1.95245e-06
3.52548e-06	6.67771e-10	1.77472e-06	2.20207e-09	3.15841e-06	4.59641e-07	2.76824e-06	1.13156e-06	2.39449e-06	7.39876e-07	2.86115e-06	1.96623e-06
3.54504e-06	-3.06197e-11	1.79446e-06	1.2129e-09	3.178e-06	3.7156e-07	2.78782e-06	1.14666e-06	2.41403e-06	7.26037e-07	2.88151e-06	1.97266e-06
3.5646e-06	-5.6803e-10	1.8142e-06	-1.39962e-10	3.1976e-06	3.03155e-07	2.80741e-06	1.14534e-06	2.43357e-06	7.73098e-07	2.90187e-06	1.9786e-06
3.58416e-06	1.24197e-10	1.83394e-06	1.08224e-09	3.21719e-06	2.02681e-07	2.82699e-06	1.1499e-06	2.45311e-06	8.87712e-07	2.92223e-06	1.98064e-06
3.60372e-06	-3.99571e-10	1.85368e-06	2.88116e-09	3.23678e-06	8.5361e-10	2.84657e-06	1.15306e-06	2.47266e-06	1.03912e-06	2.94259e-06	1.98078e-06
3.62329e-06	-2.47585e-11	1.87341e-06	2.07347e-09	3.25638e-06	5.70841e-09	2.86616e-06	1.15827e-06	2.4922e-06	1.09439e-06	2.96295e-06	1.98613e-06
3.64285e-06	-2.32113e-09	1.89315e-06	-1.68499e-10	3.27597e-06	3.41822e-09	2.88574e-06	1.15418e-06	2.51174e-06	1.16838e-06	2.98331e-06	1.98581e-06
3.66241e-06	0	1.91289e-06	-1.28997e-09	3.29557e-06	2.1694e-09	2.90532e-06	1.15575e-06	2.53128e-06	1.21553e-06	3.00367e-06	1.98267e-06
3.68197e-06	1.09715e-09	1.93263e-06	-3.22325e-10	3.31516e-06	2.38123e-09	2.92491e-06	1.15792e-06	2.55083e-06	1.30751e-06	3.02403e-06	1.97399e-06
3.70154e-06	1.30573e-09	1.95236e-06	2.02775e-09	3.33475e-06	3.58167e-09	2.94449e-06	1.15251e-06	2.57037e-06	1.37428e-06	3.04439e-06	1.97393e-06
3.7211e-06	3.51702e-09	1.9721e-06	-2.03412e-09	3.35435e-06	-3.19317e-11	2.96407e-06	1.15044e-06	2.58991e-06	1.34965e-06	3.06475e-06	1.96553e-06
3.74066e-06	-8.54622e-10	1.99184e-06	-1.33568e-09	3.37394e-06	9.7813e-11	2.98365e-06	1.14295e-06	2.60946e-06	1.41211e-06	3.08511e-06	1.95369e-06
3.76022e-06	-2.54052e-09	2.01158e-06	2.38864e-09	3.39354e-06	1.69136e-09	3.00324e-06	1.13007e-06	2.629e-06	1.44704e-06	3.10547e-06	1.93544e-06
3.77979e-06	3.20506e-09	2.03132e-06	1.4618e-09	3.41313e-06	2.48428e-09	3.02282e-06	1.12185e-06	2.64854e-06	1.49384e-06	3.12583e-06	1.92069e-06
3.79935e-06	1.63103e-10	2.05105e-06	3.29892e-09	3.43272e-06	-7.59125e-10	3.0424e-06	1.08873e-06	2.66808e-06	1.52974e-06	3.14619e-06	1.89435e-06
3.81891e-06	-1.12353e-09	2.07079e-06	-6.35616e-10	3.45232e-06	-2.8111e-09	3.06199e-06	1.08204e-06	2.68763e-06	1.56299e-06	3.16655e-06	1.8636e-06
3.83847e-06	0	2.09053e-06	-2.18473e-10	3.47191e-06	2.02817e-10	3.08157e-06	1.05355e-06	2.70717e-06	1.59022e-06	3.18691e-06	1.83475e-06
3.85804e-06	-1.50572e-10	2.11027e-06	8.36108e-12	3.49151e-06	-3.14337e-09	3.10115e-06	1.01695e-06	2.72671e-06	1.60181e-06	3.20727e-06	1.80802e-06
3.8776e-06	-8.13189e-10	2.13e-06	-3.07064e-09	3.5111e-06	-4.65874e-09	3.12074e-06	9.57442e-07	2.74625e-06	1.61162e-06	3.22763e-06	1.78483e-06
3.89716e-06	-2.62359e-09	2.14974e-06	-2.93259e-09	3.53069e-06	-2.65118e-10	3.14032e-06	8.9028e-07	2.7658e-06	1.62099e-06	3.24799e-06	1.72366e-06
3.91672e-06	-4.14022e-10	2.16948e-06	-9.20071e-10	3.55029e-06	-2.4044e-09	3.1599e-06	6.89805e-07	2.78534e-06	1.63297e-06	3.26835e-06	1.64974e-06
3.93629e-06	-4.99656e-09	2.18922e-06	-3.53961e-09	3.56988e-06	-1.55781e-09	3.17949e-06	5.65559e-07	2.80488e-06	1.64175e-06	3.28871e-06	1.45562e-06
3.95585e-06	-2.38227e-09	2.20895e-06	-4.57389e-09	3.58947e-06	1.90712e-10	3.19907e-06	3.93856e-07	2.82443e-06	1.65567e-06	3.30907e-06	1.18503e-06
3.97541e-06	-3.17949e-09	2.22869e-06	-2.07934e-09	3.60907e-06	-5.18268e-09	3.21865e-06	2.07337e-07	2.84397e-06	1.66432e-06	3.32944e-06	9.76491e-07
3.99497e-06	-2.27505e-09	2.24843e-06	-5.41101e-09	3.62866e-06	-3.08213e-09	3.23824e-06	4.08341e-09	2.86351e-06	1.67147e-06	3.3498e-06	1.71801e-09
4.01454e-06	0	2.26817e-06	-4.82549e-09	3.64826e-06	-5.75096e-09	3.25782e-06	6.34052e-09	2.88305e-06	1.67541e-06	3.37016e-06	4.39943e-09
4.0341e-06	-3.8318e-09	2.28791e-06	-4.6747e-09	3.66785e-06	-4.83275e-09	3.2774e-06	1.95786e-09	2.9026e-06	1.67632e-06	3.39052e-06	3.83335e-10
4.05366e-06	-4.28483e-09	2.30764e-06	-1.52622e-09	3.68744e-06	-5.30607e-09	3.29699e-06	5.86996e-10	2.92214e-06	1.68164e-06	3.41088e-06	1.15936e-09
4.07322e-06	-2.41137e-09	2.32738e-06	-2.13668e-09	3.70704e-06	-5.42468e-09	3.31657e-06	-4.49175e-10	2.94168e-06	1.67589e-06	3.43124e-06	1.79159e-10
4.09279e-06	-1.59202e-09	2.34712e-06	-4.68255e-09	3.72663e-06	-6.25998e-09	3.33615e-06	-8.32636e-12	2.96122e-06	1.67298e-06	3.4516e-06	6.6415e-10
4.11235e-06	6.77978e-10	2.36686e-06	-1.42948e-09	3.74623e-06	-4.80153e-09	3.35574e-06	-1.43422e-09	2.98077e-06	1.6734e-06	3.47196e-06	-4.47932e-10
4.13191e-06	2.87158e-09	2.38659e-06	-2.01265e-09	3.76582e-06	-7.00015e-09	3.37532e-06	-1.47321e-09	3.00031e-06	1.6627e-06	3.49232e-06	9.68382e-10
4.15147e-06	1.59546e-09	2.40633e-06	-6.57305e-09	3.78541e-06	-3.73454e-09	3.3949e-06	4.09904e-11	3.01985e-06	1.6621e-06	3.51268e-06	6.22061e-11
4.17104e-06	3.46619e-11	2.42607e-06	-4.25949e-09	3.80501e-06	-4.36065e-09	3.41449e-06	-1.89914e-09	3.0394e-06	1.65627e-06	3.53304e-06	7.47177e-10
4.1906e-06	0	2.44581e-06	-3.12099e-09	3.8246e-06	-6.20922e-12	3.43407e-06	-2.70688e-09	3.05894e-06	1.64966e-06	3.5534e-06	1.90162e-09
4.21016e-06	1.87045e-09	2.46555e-06	-3.92608e-09	3.8442e-06	-1.62777e-09	3.45365e-06	1.95098e-09	3.07848e-06	1.64303e-06	3.57376e-06	2.37722e-09
4.22972e-06	2.63041e-09	2.48528e-06	-4.59293e-09	3.86379e-06	-5.62568e-09	3.47323e-06	1.24692e-09	3.09802e-06	1.6234e-06	3.59412e-06	2.87556e-09
4.24929e-06	3.57136e-09	2.50502e-06	2.72074e-08	3.88338e-06	-4.52224e-09	3.49282e-06	4.05521e-10	3.11757e-06	1.60845e-06	3.61448e-06	1.89506e-09
4.26885e-06	1.70379e-10	2.52476e-06	1.96196e-07	3.90298e-06	-6.23277e-09	3.5124e-06	1.13846e-09	3.13711e-06	1.58571e-06	3.63484e-06	3.27834e-09
4.28841e-06	-1.31953e-10	2.5445e-06	2.7708e-07	3.92257e-06	-6.05701e-09	3.53198e-06	2.90504e-09	3.15665e-06	1.55822e-06	3.6552e-06	3.79305e-09
4.30797e-06	2.64436e-09	2.56423e-06	3.42831e-07	3.94217e-06	5.0477e-11	3.55157e-06	1.36879e-10	3.17619e-06	1.52229e-06	3.67556e-06	1.83848e-09
4.32754e-06	3.36703e-09	2.58397e-06	3.90127e-07	3.96176e-06	-5.85032e-10	3.57115e-06	1.77113e-09	3.19574e-06	1.49233e-06	3.69592e-06	1.23906e-09
4.3471e-06	2.16611e-09	2.60371e-06	4.36768e-07	3.98135e-06	7.80346e-10	3.59073e-06	1.95064e-09	3.21528e-06	1.43797e-06	3.71628e-06	-9.41067e-10
4.36666e-06	9.97034e-10	2.62345e-06	4.5809e-07	4.00095e-06	-4.70459e-09	3.61032e-06	5.76733e-10	3.23482e-06	1.37611e-06	3.73664e-06	1.59363e-09
4.38622e-06	-2.92099e-10	2.64319e-06	4.701e-07	4.02054e-06	-4.72255e-09	3.6299e-06	2.42835e-09	3.25437e-06	1.29035e-06	3.757e-06	-8.08151e-11
4.40579e-06	-1.38933e-09	2.66292e-06	4.7997e-07	4.04013e-06	-4.30139e-09	3.64948e-06	-1.32388e-09	3.27391e-06	1.03275e-06	3.77736e-06	-8.10295e-10
4.42535e-06	0	2.68266e-06	4.91357e-07	4.05973e-06	6.43123e-12	3.66907e-06	-4.74074e-10	3.29345e-06	9.4638e-07	3.79772e-06	-7.25146e-11
4.44491e-06	-2.55099e-09	2.7024e-06	5.07869e-07	4.07932e-06	7.04555e-10	3.68865e-06	3.49667e-09	3.31299e-06	-1.55587e-08	3.81808e-06	1.83146e-09
4.46447e-06	-2.90919e-09	2.72214e-06	5.19773e-07	4.09892e-06	-6.7818e-10	3.70823e-06	-1.00109e-11	3.33254e-06	5.63296e-09	3.83844e-06	1.62657e-09
4.48403e-06	-3.04548e-09	2.74187e-06	5.25442e-07	4.11851e-06	2.12913e-09	3.72782e-06	-9.2062e-10	3.35208e-06	3.70073e-09	3.8588e-06	2.48578e-09
4.5036e-06	-3.39004e-09	2.76161e-06	5.31321e-07	4.1381e-06	-5.6419e-10	3.7474e-06	4.60648e-09	3.37162e-06	3.54066e-09	3.87916e-06	4.46094e-09
4.52316e-06	-8.997e-10	2.78135e-06	5.28068e-07	4.1577e-06	-1.51401e-09	3.76698e-06	-1.0408e-10	3.39116e-06	3.3283e-09	3.89952e-06	2.86543e-09
4.54272e-06	-2.64943e-09	2.80109e-06	5.31057e-07	4.17729e-06	1.3415e-09	3.78657e-06	1.79739e-09	3.41071e-06	2.89492e-09	3.91988e-06	2.93884e-09
4.56228e-06	-1.43966e-09	2.82083e-06	5.29837e-07	4.19689e-06	5.1538e-11	3.80615e-06	3.99353e-09	3.43025e-06	2.37515e-09	3.94024e-06	3.27964e-09
4.58185e-06	-2.11709e-09	2.84056e-06	5.3025e-07	4.21648e-06	-9.11011e-10	3.82573e-06	2.42494e-10	3.44979e-06	1.46701e-09	3.9606e-06	7.40069e-10
4.60141e-06	8.08758e-09	2.8603e-06	5.29958e-07	4.23607e-06	2.7112e-09	3.84532e-06	-8.96023e-10	3.46934e-06	3.31056e-10	3.98096e-06	1.69296e-09
4.62097e-06	6.51688e-10	2.88004e-06	5.18162e-07	4.25567e-06	-2.43411e-09	3.8649e-06	4.1432e-09	3.48888e-06	1.0074e-10	4.00132e-06	1.83848e-10
4.64053e-06	-1.88293e-09	2.89978e-06	5.02244e-07	4.27526e-06	3.03983e-09	3.88448e-06	-1.40864e-09	3.50842e-06	7.69944e-11	4.02168e-06	-2.96625e-10
4.6601e-06	-1.80276e-09	2.91951e-06	4.85846e-07	4.29486e-06	-1.4868e-11	3.90407e-06	5.27848e-10	3.52796e-06	4.01371e-10	4.04204e-06	2.35338e-09
4.67966e-06	0	2.93925e-06	4.63272e-07	4.31445e-06	-4.70436e-10	3.92365e-06	2.85723e-09	3.54751e-06	-4.26127e-10	4.0624e-06	2.01042e-10
4.69922e-06	6.23236e-10	2.95899e-06	4.28026e-07	4.33404e-06	-2.71348e-09	3.94323e-06	-3.49223e-09	3.56705e-06	1.47895e-09	4.08276e-06	2.92935e-12
4.71878e-06	-1.11367e-09	2.97873e-06	4.002e-07	4.35364e-06	1.80648e-09	3.96281e-06	-1.36748e-09	3.58659e-06	-1.57544e-09	4.10312e-06	2.68658e-09
4.73835e-06	1.48408e-09	2.99847e-06	3.99228e-07	4.37323e-06	7.60338e-10	3.9824e-06	-9.06198e-10	3.60613e-06	-5.2529e-10	4.12348e-06	1.26134e-09
4.75791e-06	3.64346e-09	3.0182e-06	3.92377e-07	4.39283e-06	-1.31445e-09	4.00198e-06	-1.66318e-09	3.62568e-06	2.04267e-10	4.14384e-06	2.43361e-09
4.77747e-06	1.59413e-10	3.03794e-06	3.82838e-07	4.41242e-06	1.60526e-10	4.02156e-06	7.00839e-11	3.64522e-06	3.35831e-10	4.1642e-06	2.31259e-09
4.79703e-06	1.75126e-09	3.05768e-06	3.68034e-07	4.43201e-06	3.77554e-09	4.04115e-06	2.09971e-09	3.66476e-06	7.93904e-10	4.18456e-06	2.3389e-09
4.8166e-06	2.71556e-09	3.07742e-06	3.45329e-07	4.45161e-06	5.06679e-09	4.06073e-06	1.91704e-09	3.68431e-06	1.05103e-10	4.20492e-06	-1.63566e-09
4.83616e-06	3.09414e-09	3.09715e-06	3.16259e-07	4.4712e-06	5.5586e-09	4.08031e-06	4.20613e-10	3.70385e-06	4.89507e-10	4.22528e-06	4.22915e-11
4.85572e-06	2.76757e-10	3.11689e-06	2.85957e-07	4.4908e-06	2.85536e-09	4.0999e-06	8.23206e-10	3.72339e-06	9.58948e-10	4.24564e-06	8.22573e-10
4.87528e-06	1.18285e-09	3.13663e-06	2.24971e-07	4.51039e-06	8.88804e-10	4.11948e-06	-2.52101e-11	3.74293e-06	1.11234e-09	4.266e-06	1.4446e-09
4.89485e-06	-3.6761e-10	3.15637e-06	1.35047e-07	4.52998e-06	-1.60307e-10	4.13906e-06	-1.42114e-09	3.76248e-06	1.28301e-09	4.28636e-06	2.59869e-09
4.91441e-06	1.14238e-09	3.1761e-06	8.54731e-08	4.54958e-06	-1.19841e-09	4.15865e-06	2.27064e-09	3.78202e-06	8.49809e-12	4.30673e-06	-7.05573e-10
4.93397e-06	1.1459e-08	3.19584e-06	2.29144e-09	4.56917e-06	9.6558e-10	4.17823e-06	-8.19227e-10	3.80156e-06	7.44926e-12	4.32709e-06	-6.26252e-11
4.95353e-06	2.96263e-11	3.21558e-06	3.29533e-09	4.58876e-06	8.51287e-10	4.19781e-06	7.90266e-10	3.8211e-06	-1.44891e-09	4.34745e-06	2.63818e-10
4.9731e-06	1.22493e-09	3.23532e-06	1.37793e-09	4.60836e-06	4.55778e-09	4.2174e-06	-1.31365e-10	3.84065e-06	2.8632e-10	4.36781e-06	-5.46083e-11
4.99266e-06	1.01507e-09	3.25506e-06	1.03395e-09	4.62795e-06	2.01787e-09	4.23698e-06	2.05839e-09	3.86019e-06	2.07658e-09	4.38817e-06	1.67626e-09
5.01222e-06	3.09538e-10	3.27479e-06	-5.83323e-10	4.64755e-06	6.23004e-10	4.25656e-06	-1.4735e-09	3.87973e-06	1.19473e-09	4.40853e-06	-2.9239e-09
5.03178e-06	4.70536e-09	3.29453e-06	-9.60954e-10	4.66714e-06	1.91297e-10	4.27615e-06	1.01866e-09	3.89928e-06	-1.30939e-10	4.42889e-06	1.73824e-09
5.05135e-06	6.70739e-09	3.31427e-06	4.02107e-09	4.68673e-06	-1.49733e-09	4.29573e-06	4.08608e-09	3.91882e-06	-4.68901e-10	4.44925e-06	9.09755e-10
5.07091e-06	3.46982e-09	3.33401e-06	-2.79588e-11	4.70633e-06	-8.813e-10	4.31531e-06	1.27633e-09	3.93836e-06	2.80838e-09	4.46961e-06	-2.71179e-09
5.09047e-06	1.77202e-09	3.35374e-06	-7.76102e-12	4.72592e-06	-2.6536e-09	4.3349e-06	1.11293e-11	3.9579e-06	-1.5109e-09	4.48997e-06	-3.75232e-10
5.11003e-06	1.1673e-08	3.37348e-06	-1.8718e-09	4.74552e-06	-9.5955e-10	4.35448e-06	1.51763e-09	3.97745e-06	2.44759e-09	4.51033e-06	1.98497e-09
5.1296e-06	1.54693e-09	3.39322e-06	2.61334e-09	4.76511e-06	8.28485e-11	4.37406e-06	1.80245e-09	3.99699e-06	-7.05256e-10	4.53069e-06	8.00875e-10
5.14916e-06	1.26621e-08	3.41296e-06	4.3007e-10	4.7847e-06	-2.2103e-09	4.39364e-06	2.9531e-09	4.01653e-06	-4.81151e-10	4.55105e-06	-3.88205e-09
5.16872e-06	3.79203e-09	3.4327e-06	1.30816e-09	4.8043e-06	-3.74575e-09	4.41323e-06	1.68131e-09	4.03607e-06	-1.04239e-09	4.57141e-06	-2.91792e-09
5.18828e-06	3.04648e-09	3.45243e-06	-7.35963e-10	4.82389e-06	4.75893e-10	4.43281e-06	-2.17568e-10	4.05562e-06	2.63415e-09	4.59177e-06	-4.99241e-09
5.20785e-06	3.31956e-09	3.47217e-06	2.14665e-09	4.84349e-06	-4.14457e-09	4.45239e-06	3.71659e-09	4.07516e-06	3.38758e-09	4.61213e-06	-1.42921e-10
5.22741e-06	3.75362e-09	3.49191e-06	2.49086e-09	4.86308e-06	-5.07703e-09	4.47198e-06	4.81995e-09	4.0947e-06	-2.01368e-10	4.63249e-06	-1.58803e-09
5.24697e-06	1.51286e-09	3.51165e-06	-1.02482e-09	4.88267e-06	1.85992e-10	4.49156e-06	5.90876e-09	4.11425e-06	6.15573e-11	4.65285e-06	6.64941e-11
5.26653e-06	2.0888e-09	3.53138e-06	-1.07169e-09	4.90227e-06	8.9517e-10	4.51114e-06	1.68339e-09	4.13379e-06	-9.82823e-10	4.67321e-06	-2.99815e-09
5.28609e-06	5.52692e-09	3.55112e-06	8.26852e-10	4.92186e-06	-1.7144e-09	4.53073e-06	3.45977e-09	4.15333e-06	1.49453e-09	4.69357e-06	-1.0923e-09
5.30566e-06	2.37303e-09	3.57086e-06	4.10237e-09	4.94146e-06	7.45558e-10	4.55031e-06	5.42397e-09	4.17287e-06	-2.7137e-10	4.71393e-06	2.69529e-09
5.32522e-06	2.08768e-09	3.5906e-06	-1.4715e-09	4.96105e-06	7.51697e-10	4.56989e-06	5.67104e-09	4.19242e-06	7.04404e-10	4.73429e-06	7.7398e-10
5.34478e-06	6.68188e-10	3.61034e-06	-1.17069e-09	4.98064e-06	-1.8797e-09	4.58948e-06	3.98816e-09	4.21196e-06	-2.45575e-09	4.75465e-06	-3.34921e-09
5.36434e-06	4.5378e-10	3.63007e-06	2.11628e-11	5.00024e-06	4.26714e-11	4.60906e-06	-7.2788e-10	4.2315e-06	1.23669e-09	4.77501e-06	-2.18461e-09
5.38391e-06	8.74678e-09	3.64981e-06	1.53341e-09	5.01983e-06	1.15498e-09	4.62864e-06	1.9413e-09	4.25104e-06	-1.95485e-09	4.79537e-06	-6.41649e-10
5.40347e-06	2.21503e-09	3.66955e-06	1.67347e-09	5.03943e-06	-2.65224e-09	4.64823e-06	-2.31033e-11	4.27059e-06	1.83991e-09	4.81573e-06	-1.27966e-09
5.42303e-06	4.05364e-10	3.68929e-06	4.41105e-10	5.05902e-06	5.38193e-10	4.66781e-06	3.34072e-09	4.29013e-06	-1.23885e-09	4.83609e-06	-2.30966e-09
5.44259e-06	3.28289e-10	3.70902e-06	2.73667e-09	5.07861e-06	7.37297e-10	4.68739e-06	3.30039e-09	4.30967e-06	-8.48104e-11	4.85645e-06	4.96584e-10
5.46216e-06	2.81235e-09	3.72876e-06	1.4079e-09	5.09821e-06	2.65353e-09	4.70698e-06	5.30207e-10	4.32922e-06	-5.47857e-10	4.87681e-06	-3.91537e-10
5.48172e-06	2.43514e-09	3.7485e-06	-3.00406e-09	5.1178e-06	1.12277e-09	4.72656e-06	1.04694e-09	4.34876e-06	-1.49157e-10	4.89717e-06	-1.17961e-09
5.50128e-06	2.21346e-09	3.76824e-06	-4.26553e-10	5.13739e-06	1.51469e-09	4.74614e-06	2.74329e-09	4.3683e-06	-1.2534e-09	4.91753e-06	-3.48018e-09
5.52084e-06	2.77394e-09	3.78798e-06	1.29603e-09	5.15699e-06	6.77695e-09	4.76573e-06	3.96489e-09	4.38784e-06	5.32282e-10	4.93789e-06	5.87368e-12
5.54041e-06	1.99837e-09	3.80771e-06	-6.08452e-10	5.17658e-06	5.86374e-09	4.78531e-06	3.5262e-09	4.40739e-06	-2.60286e-09	4.95825e-06	8.6994e-10
5.55997e-06	3.904e-09	3.82745e-06	1.8581e-09	5.19618e-06	1.72364e-09	4.80489e-06	1.47406e-09	4.42693e-06	-2.34968e-11	4.97861e-06	-8.96502e-10
5.57953e-06	1.64868e-09	3.84719e-06	1.43064e-09	5.21577e-06	3.41432e-09	4.82448e-06	8.00725e-10	4.44647e-06	3.06244e-10	4.99897e-06	1.5479e-09
5.59909e-06	0	3.86693e-06	2.19461e-09	5.23536e-06	-1.25543e-10	4.84406e-06	2.95643e-10	4.46601e-06	4.95618e-10	5.01933e-06	2.3743e-09
5.61866e-06	2.15028e-09	3.88666e-06	2.37287e-09	5.25496e-06	5.04103e-09	4.86364e-06	-1.83334e-09	4.48556e-06	-2.77745e-09	5.03969e-06	2.76597e-09
5.63822e-06	6.37147e-09	3.9064e-06	-1.30422e-09	5.27455e-06	4.73059e-09	4.88322e-06	-1.2335e-10	4.5051e-06	-2.65686e-10	5.06005e-06	-1.53536e-09
5.65778e-06	8.28983e-09	3.92614e-06	-4.54296e-11	5.29415e-06	6.81212e-10	4.90281e-06	-4.81711e-09	4.52464e-06	1.66264e-09	5.08041e-06	2.36514e-09
5.67734e-06	1.41317e-08	3.94588e-06	-3.25599e-10	5.31374e-06	4.89914e-09	4.92239e-06	-1.7165e-09	4.54419e-06	1.61282e-09	5.10077e-06	1.1561e-09
		3.96561e-06	-2.62753e-09	5.33333e-06	5.33267e-10	4.94197e-06	-3.373e-09	4.56373e-06	-2.79394e-09	5.12113e-06	5.05484e-10
		3.98535e-06	1.62072e-09	5.35293e-06	5.54428e-09	4.96156e-06	8.22935e-11	4.58327e-06	-1.33264e-09	5.14149e-06	1.49287e-09
		4.00509e-06	5.91172e-11	5.37252e-06	4.31161e-09	4.98114e-06	4.00319e-11	4.60281e-06	-1.26013e-09	5.16185e-06	1.59714e-09
		4.02483e-06	9.65883e-10	5.39212e-06	1.79656e-09	5.00072e-06	-7.15545e-10	4.62236e-06	3.51861e-11	5.18221e-06	-2.30947e-09
		4.04457e-06	1.50794e-09	5.41171e-06	4.36557e-10	5.02031e-06	-2.4728e-09	4.6419e-06	2.09948e-09	5.20257e-06	-4.93732e-09
		4.0643e-06	6.04814e-10	5.4313e-06	4.16973e-09	5.03989e-06	-3.68345e-09	4.66144e-06	-3.43687e-09	5.22293e-06	9.80001e-11
		4.08404e-06	-1.83627e-09	5.4509e-06	2.11397e-09	5.05947e-06	-1.41529e-09	4.68098e-06	-2.2616e-09	5.24329e-06	-1.51951e-10
		4.10378e-06	3.75258e-09	5.47049e-06	2.05364e-09	5.07906e-06	-4.09887e-09	4.70053e-06	1.02233e-09	5.26365e-06	-2.84958e-09
		4.12352e-06	-2.38288e-10	5.49009e-06	3.0265e-09	5.09864e-06	-4.63729e-10	4.72007e-06	-1.92854e-09	5.28401e-06	-7.53257e-10
		4.14325e-06	-4.85306e-09	5.50968e-06	2.28223e-09	5.11822e-06	-2.2078e-09	4.73961e-06	1.18108e-10	5.30438e-06	2.94105e-09
		4.16299e-06	1.58434e-09	5.52927e-06	5.27507e-09	5.13781e-06	-1.82922e-10	4.75916e-06	-2.37446e-09	5.32474e-06	1.1902e-09
		4.18273e-06	-2.07183e-09	5.54887e-06	1.75047e-09	5.15739e-06	-1.67097e-09	4.7787e-06	-1.19917e-09	5.3451e-06	-8.68048e-10
		4.20247e-06	-3.37052e-09	5.56846e-06	3.53187e-10	5.17697e-06	1.77499e-09	4.79824e-06	2.26123e-09	5.36546e-06	2.06319e-09
		4.22221e-06	1.1025e-11	5.58806e-06	1.27329e-11	5.19656e-06	-2.04955e-09	4.81778e-06	-9.94532e-10	5.38582e-06	2.93442e-09
		4.24194e-06	-4.14184e-09	5.60765e-06	-1.73107e-10	5.21614e-06	-1.2393e-09	4.83733e-06	3.57863e-09	5.40618e-06	3.73198e-09
		4.26168e-06	-1.51704e-09	5.62724e-06	-2.69271e-09	5.23572e-06	1.45906e-09	4.85687e-06	4.99585e-09	5.42654e-06	4.25851e-09
		4.28142e-06	-2.28374e-09	5.64684e-06	3.47609e-09	5.25531e-06	1.51579e-09	4.87641e-06	5.10067e-09	5.4469e-06	3.61726e-09
		4.30116e-06	-2.44745e-09	5.66643e-06	-5.25082e-10	5.27489e-06	-1.10891e-10	4.89595e-06	3.28646e-09	5.46726e-06	-8.92994e-10
		4.32089e-06	3.10683e-09	5.68602e-06	-8.2188e-10	5.29447e-06	1.87973e-09	4.9155e-06	4.84511e-09	5.48762e-06	8.07582e-10
		4.34063e-06	-4.80395e-09	5.70562e-06	-1.26875e-09	5.31406e-06	1.00277e-09	4.93504e-06	-4.95675e-10	5.50798e-06	-2.83942e-11
		4.36037e-06	-5.07498e-09	5.72521e-06	9.76494e-10	5.33364e-06	-2.20385e-09	4.95458e-06	2.18483e-09	5.52834e-06	4.42248e-09
		4.38011e-06	3.16595e-09	5.74481e-06	2.09032e-09	5.35322e-06	-1.92711e-09	4.97413e-06	1.57888e-09	5.5487e-06	4.05102e-09
		4.39985e-06	1.35879e-09	5.7644e-06	-3.46063e-09	5.3728e-06	1.33369e-09	4.99367e-06	2.98155e-09	5.56906e-06	6.02241e-09
		4.41958e-06	-3.09501e-09	5.78399e-06	-2.76971e-09	5.39239e-06	-2.17671e-09	5.01321e-06	7.62793e-09	5.58942e-06	3.99658e-09
		4.43932e-06	-1.84991e-09	5.80359e-06	-6.99371e-09	5.41197e-06	1.56794e-09	5.03275e-06	3.24648e-09	5.60978e-06	-9.28984e-11
		4.45906e-06	-2.2801e-09	5.82318e-06	-6.4947e-09	5.43155e-06	-1.03341e-09	5.0523e-06	-8.41172e-11	5.63014e-06	3.35552e-09
		4.4788e-06	2.14277e-09	5.84278e-06	-1.10261e-09	5.45114e-06	-3.02859e-09	5.07184e-06	6.3782e-09	5.6505e-06	-7.63976e-10
		4.49853e-06	-5.42059e-10	5.86237e-06	-2.54355e-10	5.47072e-06	-4.54008e-10	5.09138e-06	5.2126e-09	5.67086e-06	3.39566e-09
		4.51827e-06	-7.29605e-13	5.88196e-06	1.32786e-10	5.4903e-06	1.5435e-09	5.11093e-06	6.20022e-09	5.69122e-06	1.92917e-09
		4.53801e-06	4.01517e-10	5.90156e-06	-1.96936e-09	5.50989e-06	1.33275e-09	5.13047e-06	9.52298e-09	5.71158e-06	4.6722e-10
		4.55775e-06	-2.45751e-09	5.92115e-06	-1.0156e-09	5.52947e-06	-2.16582e-09	5.15001e-06	9.47696e-09	5.73194e-06	-8.62851e-10
		4.57749e-06	1.87485e-09	5.94075e-06	0	5.54905e-06	-3.46176e-11	5.16955e-06	2.94943e-09	5.7523e-06	-1.36437e-09
		4.59722e-06	1.76341e-09	5.96034e-06	-2.04939e-10	5.56864e-06	1.22665e-09	5.1891e-06	7.29082e-09	5.77266e-06	2.7889e-09
		4.61696e-06	2.59148e-09	5.97993e-06	-1.52219e-09	5.58822e-06	6.80253e-11	5.20864e-06	8.02243e-09	5.79302e-06	1.24612e-10
		4.6367e-06	-2.3803e-09	5.99953e-06	3.6971e-09	5.6078e-06	-9.18334e-10	5.22818e-06	5.29568e-09	5.81338e-06	5.43512e-09
		4.65644e-06	-9.0376e-10			5.62739e-06	-8.43954e-10	5.24772e-06	1.55666e-09	5.83374e-06	7.01034e-09
		4.67617e-06	1.71601e-09			5.64697e-06	-8.90992e-10	5.26727e-06	4.44513e-09	5.8541e-06	6.86116e-09
		4.69591e-06	-1.844e-10			5.66655e-06	4.86239e-10	5.28681e-06	8.25901e-09	5.87446e-06	3.91892e-09
		4.71565e-06	1.62956e-09			5.68614e-06	-1.72267e-09	5.30635e-06	-1.67091e-10	5.89482e-06	3.55146e-09
		4.73539e-06	1.64272e-09			5.70572e-06	-1.79108e-09	5.3259e-06	2.52493e-09	5.91518e-06	4.67103e-09
		4.75512e-06	4.47805e-09			5.7253e-06	-3.11687e-09	5.34544e-06	3.54405e-09	5.93554e-06	4.28993e-09
		4.77486e-06	-3.95799e-09			5.74489e-06	-9.08813e-10	5.36498e-06	2.52791e-11	5.9559e-06	8.59272e-09
		4.7946e-06	-2.21861e-09			5.76447e-06	2.91678e-09	5.38452e-06	6.00619e-09	5.97626e-06	3.62868e-09
		4.81434e-06	-1.50332e-09			5.78405e-06	-3.51537e-09	5.40407e-06	4.96652e-09	5.99662e-06	5.0693e-09
		4.83408e-06	1.61941e-09			5.80363e-06	1.05828e-09	5.42361e-06	1.50351e-09	6.01698e-06	2.3326e-09
		4.85381e-06	3.71099e-10			5.82322e-06	-3.94834e-10	5.44315e-06	1.81308e-09	6.03734e-06	6.00967e-09
		4.87355e-06	5.5602e-09			5.8428e-06	-2.07677e-10	5.46269e-06	-7.61361e-10	6.0577e-06	5.94143e-09
		4.89329e-06	1.20938e-10			5.86238e-06	5.55644e-10	5.48224e-06	6.60407e-09	6.07806e-06	7.37841e-09
		4.91303e-06	-2.45159e-10			5.88197e-06	8.22797e-12	5.50178e-06	4.21335e-09	6.09842e-06	1.57763e-09
		4.93276e-06	-7.26762e-10			5.90155e-06	-2.10098e-11	5.52132e-06	5.73482e-09	6.11878e-06	2.14277e-10
		4.9525e-06	-2.8209e-09			5.92113e-06	-1.93661e-09	5.54087e-06	1.23953e-09	6.13914e-06	2.58713e-09
		4.97224e-06	3.14673e-09			5.94072e-06	-2.18065e-09	5.56041e-06	2.96973e-09	6.1595e-06	6.47156e-09
		4.99198e-06	2.24221e-09			5.9603e-06	-1.22825e-09	5.57995e-06	4.54213e-09	6.17986e-06	6.88626e-09
		5.01172e-06	-3.15521e-09			5.97988e-06	-1.50685e-09	5.59949e-06	6.01358e-09	6.20022e-06	5.0436e-09
		5.03145e-06	-3.62499e-09			5.99947e-06	1.07127e-09	5.61904e-06	7.88475e-09	6.22058e-06	9.20907e-09
		5.05119e-06	-4.10114e-09			6.01905e-06	1.43068e-09	5.63858e-06	9.2748e-09	6.24094e-06	8.7543e-09
		5.07093e-06	2.3758e-09			6.03863e-06	-3.78145e-10	5.65812e-06	7.88703e-09	6.2613e-06	6.27863e-09
		5.09067e-06	9.96528e-10			6.05822e-06	-2.33613e-09	5.67766e-06	-1.09839e-11	6.28167e-06	1.10234e-08
		5.1104e-06	-7.22487e-09			6.0778e-06	-8.31506e-11	5.69721e-06	5.90823e-09	6.30203e-06	1.00548e-08
		5.13014e-06	-5.25357e-09			6.09738e-06	-4.52474e-11	5.71675e-06	4.22992e-09	6.32239e-06	8.80696e-09
		5.14988e-06	-1.47237e-09			6.11697e-06	2.77571e-09	5.73629e-06	2.40381e-09	6.34275e-06	1.15509e-08
		5.16962e-06	-8.2711e-10			6.13655e-06	-9.1768e-11	5.75584e-06	2.42306e-09	6.36311e-06	9.88375e-09
		5.18936e-06	-4.08767e-11			6.15613e-06	1.33721e-09	5.77538e-06	4.1508e-09	6.38347e-06	1.31852e-08
		5.20909e-06	-2.90172e-09			6.17572e-06	-1.66715e-09	5.79492e-06	7.3535e-10	6.40383e-06	1.18155e-08
		5.22883e-06	0			6.1953e-06	-1.03569e-10	5.81446e-06	4.29118e-09	6.42419e-06	1.01984e-08
						6.21488e-06	1.95023e-09	5.83401e-06	1.91982e-09	6.44455e-06	9.11696e-09
						6.23447e-06	8.84006e-10	5.85355e-06	-6.36287e-11	6.46491e-06	3.58993e-09
						6.25405e-06	2.88778e-09	5.87309e-06	2.4531e-09	6.48527e-06	4.33024e-09
						6.27363e-06	3.29078e-10	5.89263e-06	3.48599e-09	6.50563e-06	6.52392e-09
						6.29321e-06	2.06501e-09	5.91218e-06	4.6944e-09	6.52599e-06	5.56893e-09
						6.3128e-06	8.00514e-10	5.93172e-06	1.60091e-09	6.54635e-06	4.01458e-09
						6.33238e-06	-9.50104e-10	5.95126e-06	6.05941e-09	6.56671e-06	9.35916e-10
						6.35196e-06	1.25467e-09	5.97081e-06	4.12516e-10	6.58707e-06	2.94497e-09
						6.37155e-06	-9.29322e-10	5.99035e-06	8.13304e-10	6.60743e-06	0
						6.39113e-06	-5.84919e-10	6.00989e-06	1.54742e-09
						6.41071e-06	-5.26552e-10	6.02943e-06	3.88452e-09
						6.4303e-06	1.62456e-09	6.04898e-06	8.40146e-10
						6.44988e-06	-4.45743e-10	6.06852e-06	3.46874e-09
						6.46946e-06	-4.615e-10	6.08806e-06	4.2118e-10
						6.48905e-06	1.32354e-09	6.1076e-06	6.24165e-09
						6.50863e-06	-1.18423e-09	6.12715e-06	1.30052e-09
						6.52821e-06	-1.37006e-09	6.14669e-06	2.5967e-09
						6.5478e-06	3.93607e-10	6.16623e-06	-7.8055e-10
						6.56738e-06	9.91758e-10	6.18578e-06	3.87394e-09
						6.58696e-06	-1.57922e-09	6.20532e-06	4.28064e-09
						6.60655e-06	2.3856e-10	6.22486e-06	2.78114e-10
						6.62613e-06	-1.20147e-09	6.2444e-06	-2.31788e-09
						6.64571e-06	3.40742e-10	6.26395e-06	-4.14155e-10
						6.6653e-06	-1.37213e-09	6.28349e-06	-4.09927e-09
						6.68488e-06	0	6.30303e-06	-2.01319e-09
								6.32257e-06	6.76796e-10
								6.34212e-06	-3.53083e-09
								6.36166e-06	-2.60582e-10
								6.3812e-06	5.39572e-09
								6.40075e-06	4.85336e-09
								6.42029e-06	0

## Sheet: Fig. 3h
Scanning power (mW)	h (µm)	Standard Deviation of h	l (µm)	Standard Deviation of l
50	1.97333	0.03882	1.11083	0.02592
40	1.67333	0.01506	1.04867	0.01244
30	1.175	0.03564	0.91662	0.04037
20	0.78833	0.01744	0.85097	0.0189
15	0.51983	0.02061	0.69815	0.01055
10	0.28233	0.04639	0.56883	0.0423

## Sheet: Fig. 3j  
Scanning power (mw)	λ (µm)	Standard Deviation of λ		Scanning power (mw)	A (µm)	Standard Deviation of A
50	3.40847	0.33215		50	9.607	1.113
40	2.96074	0.36056		40	8.406	0.946
30	2.68142	0.19581		30	7.448	0.812
20	2.14083	0.21835		20	6.39	0.49
15	1.72957	0.09557		15	5.34631	0.49295
10	1.43288	0.12392		10	4.152	0.372

## Sheet: Fig. 3k
log (hl^3)	Standard Deviation of log (hl^3)	log (λ)	Standard Deviation of log (λ)	log (A)	Standard Deviation of log (A)
-1.28428	0.12036	0.61826	0.03892	0.15621	0.03757
-0.75229	0.02617	0.72805	0.04005	0.23794	0.024
-0.31355	0.0305	0.8055	0.03331	0.33058	0.04431
-0.0434	0.05889	0.87204	0.04736	0.42836	0.03172
0.28549	0.01594	0.92459	0.04889	0.4714	0.0529
0.43215	0.03158	0.98259	0.05033	0.53256	0.04233
log (hl^3)	Fitted line of log (λ)		log (hl^3)	Fitted line of log (A)
-1.28428	0.61586		-1.28428	0.1316
-1.28256	0.61621		-1.28256	0.13199
-1.28085	0.61656		-1.28085	0.13238
-1.27913	0.61691		-1.27913	0.13276
-1.27741	0.61726		-1.27741	0.13315
-1.27569	0.61761		-1.27569	0.13354
-1.27397	0.61796		-1.27397	0.13393
-1.27226	0.61831		-1.27226	0.13432
-1.27054	0.61866		-1.27054	0.13471
-1.26882	0.61901		-1.26882	0.1351
-1.2671	0.61936		-1.2671	0.13549
-1.26538	0.61971		-1.26538	0.13587
-1.26366	0.62006		-1.26366	0.13626
-1.26195	0.62041		-1.26195	0.13665
-1.26023	0.62076		-1.26023	0.13704
-1.25851	0.62111		-1.25851	0.13743
-1.25679	0.62146		-1.25679	0.13782
-1.25507	0.62181		-1.25507	0.13821
-1.25336	0.62216		-1.25336	0.1386
-1.25164	0.62251		-1.25164	0.13898
-1.24992	0.62286		-1.24992	0.13937
-1.2482	0.62321		-1.2482	0.13976
-1.24648	0.62356		-1.24648	0.14015
-1.24477	0.62391		-1.24477	0.14054
-1.24305	0.62426		-1.24305	0.14093
-1.24133	0.62461		-1.24133	0.14132
-1.23961	0.62496		-1.23961	0.14171
-1.23789	0.62531		-1.23789	0.14209
-1.23617	0.62566		-1.23617	0.14248
-1.23446	0.62601		-1.23446	0.14287
-1.23274	0.62637		-1.23274	0.14326
-1.23102	0.62672		-1.23102	0.14365
-1.2293	0.62707		-1.2293	0.14404
-1.22758	0.62742		-1.22758	0.14443
-1.22587	0.62777		-1.22587	0.14482
-1.22415	0.62812		-1.22415	0.1452
-1.22243	0.62847		-1.22243	0.14559
-1.22071	0.62882		-1.22071	0.14598
-1.21899	0.62917		-1.21899	0.14637
-1.21727	0.62952		-1.21727	0.14676
-1.21556	0.62987		-1.21556	0.14715
-1.21384	0.63022		-1.21384	0.14754
-1.21212	0.63057		-1.21212	0.14793
-1.2104	0.63092		-1.2104	0.14831
-1.20868	0.63127		-1.20868	0.1487
-1.20697	0.63162		-1.20697	0.14909
-1.20525	0.63197		-1.20525	0.14948
-1.20353	0.63232		-1.20353	0.14987
-1.20181	0.63267		-1.20181	0.15026
-1.20009	0.63302		-1.20009	0.15065
-1.19838	0.63337		-1.19838	0.15104
-1.19666	0.63372		-1.19666	0.15142
-1.19494	0.63407		-1.19494	0.15181
-1.19322	0.63442		-1.19322	0.1522
-1.1915	0.63477		-1.1915	0.15259
-1.18978	0.63512		-1.18978	0.15298
-1.18807	0.63547		-1.18807	0.15337
-1.18635	0.63582		-1.18635	0.15376
-1.18463	0.63617		-1.18463	0.15415
-1.18291	0.63652		-1.18291	0.15453
-1.18119	0.63687		-1.18119	0.15492
-1.17948	0.63722		-1.17948	0.15531
-1.17776	0.63757		-1.17776	0.1557
-1.17604	0.63792		-1.17604	0.15609
-1.17432	0.63827		-1.17432	0.15648
-1.1726	0.63862		-1.1726	0.15687
-1.17088	0.63897		-1.17088	0.15726
-1.16917	0.63932		-1.16917	0.15764
-1.16745	0.63967		-1.16745	0.15803
-1.16573	0.64002		-1.16573	0.15842
-1.16401	0.64037		-1.16401	0.15881
-1.16229	0.64072		-1.16229	0.1592
-1.16058	0.64107		-1.16058	0.15959
-1.15886	0.64142		-1.15886	0.15998
-1.15714	0.64177		-1.15714	0.16037
-1.15542	0.64212		-1.15542	0.16075
-1.1537	0.64247		-1.1537	0.16114
-1.15199	0.64282		-1.15199	0.16153
-1.15027	0.64317		-1.15027	0.16192
-1.14855	0.64352		-1.14855	0.16231
-1.14683	0.64387		-1.14683	0.1627
-1.14511	0.64422		-1.14511	0.16309
-1.14339	0.64457		-1.14339	0.16348
-1.14168	0.64492		-1.14168	0.16386
-1.13996	0.64527		-1.13996	0.16425
-1.13824	0.64562		-1.13824	0.16464
-1.13652	0.64597		-1.13652	0.16503
-1.1348	0.64632		-1.1348	0.16542
-1.13309	0.64667		-1.13309	0.16581
-1.13137	0.64702		-1.13137	0.1662
-1.12965	0.64738		-1.12965	0.16659
-1.12793	0.64773		-1.12793	0.16697
-1.12621	0.64808		-1.12621	0.16736
-1.12449	0.64843		-1.12449	0.16775
-1.12278	0.64878		-1.12278	0.16814
-1.12106	0.64913		-1.12106	0.16853
-1.11934	0.64948		-1.11934	0.16892
-1.11762	0.64983		-1.11762	0.16931
-1.1159	0.65018		-1.1159	0.1697
-1.11419	0.65053		-1.11419	0.17008
-1.11247	0.65088		-1.11247	0.17047
-1.11075	0.65123		-1.11075	0.17086
-1.10903	0.65158		-1.10903	0.17125
-1.10731	0.65193		-1.10731	0.17164
-1.1056	0.65228		-1.1056	0.17203
-1.10388	0.65263		-1.10388	0.17242
-1.10216	0.65298		-1.10216	0.17281
-1.10044	0.65333		-1.10044	0.17319
-1.09872	0.65368		-1.09872	0.17358
-1.097	0.65403		-1.097	0.17397
-1.09529	0.65438		-1.09529	0.17436
-1.09357	0.65473		-1.09357	0.17475
-1.09185	0.65508		-1.09185	0.17514
-1.09013	0.65543		-1.09013	0.17553
-1.08841	0.65578		-1.08841	0.17592
-1.0867	0.65613		-1.0867	0.1763
-1.08498	0.65648		-1.08498	0.17669
-1.08326	0.65683		-1.08326	0.17708
-1.08154	0.65718		-1.08154	0.17747
-1.07982	0.65753		-1.07982	0.17786
-1.0781	0.65788		-1.0781	0.17825
-1.07639	0.65823		-1.07639	0.17864
-1.07467	0.65858		-1.07467	0.17903
-1.07295	0.65893		-1.07295	0.17941
-1.07123	0.65928		-1.07123	0.1798
-1.06951	0.65963		-1.06951	0.18019
-1.0678	0.65998		-1.0678	0.18058
-1.06608	0.66033		-1.06608	0.18097
-1.06436	0.66068		-1.06436	0.18136
-1.06264	0.66103		-1.06264	0.18175
-1.06092	0.66138		-1.06092	0.18214
-1.05921	0.66173		-1.05921	0.18252
-1.05749	0.66208		-1.05749	0.18291
-1.05577	0.66243		-1.05577	0.1833
-1.05405	0.66278		-1.05405	0.18369
-1.05233	0.66313		-1.05233	0.18408
-1.05061	0.66348		-1.05061	0.18447
-1.0489	0.66383		-1.0489	0.18486
-1.04718	0.66418		-1.04718	0.18525
-1.04546	0.66453		-1.04546	0.18563
-1.04374	0.66488		-1.04374	0.18602
-1.04202	0.66523		-1.04202	0.18641
-1.04031	0.66558		-1.04031	0.1868
-1.03859	0.66593		-1.03859	0.18719
-1.03687	0.66628		-1.03687	0.18758
-1.03515	0.66663		-1.03515	0.18797
-1.03343	0.66698		-1.03343	0.18836
-1.03171	0.66733		-1.03171	0.18874
-1.03	0.66768		-1.03	0.18913
-1.02828	0.66803		-1.02828	0.18952
-1.02656	0.66838		-1.02656	0.18991
-1.02484	0.66874		-1.02484	0.1903
-1.02312	0.66909		-1.02312	0.19069
-1.02141	0.66944		-1.02141	0.19108
-1.01969	0.66979		-1.01969	0.19147
-1.01797	0.67014		-1.01797	0.19185
-1.01625	0.67049		-1.01625	0.19224
-1.01453	0.67084		-1.01453	0.19263
-1.01282	0.67119		-1.01282	0.19302
-1.0111	0.67154		-1.0111	0.19341
-1.00938	0.67189		-1.00938	0.1938
-1.00766	0.67224		-1.00766	0.19419
-1.00594	0.67259		-1.00594	0.19458
-1.00422	0.67294		-1.00422	0.19496
-1.00251	0.67329		-1.00251	0.19535
-1.00079	0.67364		-1.00079	0.19574
-0.99907	0.67399		-0.99907	0.19613
-0.99735	0.67434		-0.99735	0.19652
-0.99563	0.67469		-0.99563	0.19691
-0.99392	0.67504		-0.99392	0.1973
-0.9922	0.67539		-0.9922	0.19769
-0.99048	0.67574		-0.99048	0.19807
-0.98876	0.67609		-0.98876	0.19846
-0.98704	0.67644		-0.98704	0.19885
-0.98532	0.67679		-0.98532	0.19924
-0.98361	0.67714		-0.98361	0.19963
-0.98189	0.67749		-0.98189	0.20002
-0.98017	0.67784		-0.98017	0.20041
-0.97845	0.67819		-0.97845	0.2008
-0.97673	0.67854		-0.97673	0.20118
-0.97502	0.67889		-0.97502	0.20157
-0.9733	0.67924		-0.9733	0.20196
-0.97158	0.67959		-0.97158	0.20235
-0.96986	0.67994		-0.96986	0.20274
-0.96814	0.68029		-0.96814	0.20313
-0.96643	0.68064		-0.96643	0.20352
-0.96471	0.68099		-0.96471	0.20391
-0.96299	0.68134		-0.96299	0.20429
-0.96127	0.68169		-0.96127	0.20468
-0.95955	0.68204		-0.95955	0.20507
-0.95783	0.68239		-0.95783	0.20546
-0.95612	0.68274		-0.95612	0.20585
-0.9544	0.68309		-0.9544	0.20624
-0.95268	0.68344		-0.95268	0.20663
-0.95096	0.68379		-0.95096	0.20702
-0.94924	0.68414		-0.94924	0.2074
-0.94753	0.68449		-0.94753	0.20779
-0.94581	0.68484		-0.94581	0.20818
-0.94409	0.68519		-0.94409	0.20857
-0.94237	0.68554		-0.94237	0.20896
-0.94065	0.68589		-0.94065	0.20935
-0.93893	0.68624		-0.93893	0.20974
-0.93722	0.68659		-0.93722	0.21013
-0.9355	0.68694		-0.9355	0.21051
-0.93378	0.68729		-0.93378	0.2109
-0.93206	0.68764		-0.93206	0.21129
-0.93034	0.68799		-0.93034	0.21168
-0.92863	0.68834		-0.92863	0.21207
-0.92691	0.68869		-0.92691	0.21246
-0.92519	0.68904		-0.92519	0.21285
-0.92347	0.68939		-0.92347	0.21324
-0.92175	0.68975		-0.92175	0.21362
-0.92004	0.6901		-0.92004	0.21401
-0.91832	0.69045		-0.91832	0.2144
-0.9166	0.6908		-0.9166	0.21479
-0.91488	0.69115		-0.91488	0.21518
-0.91316	0.6915		-0.91316	0.21557
-0.91144	0.69185		-0.91144	0.21596
-0.90973	0.6922		-0.90973	0.21635
-0.90801	0.69255		-0.90801	0.21673
-0.90629	0.6929		-0.90629	0.21712
-0.90457	0.69325		-0.90457	0.21751
-0.90285	0.6936		-0.90285	0.2179
-0.90114	0.69395		-0.90114	0.21829
-0.89942	0.6943		-0.89942	0.21868
-0.8977	0.69465		-0.8977	0.21907
-0.89598	0.695		-0.89598	0.21946
-0.89426	0.69535		-0.89426	0.21984
-0.89254	0.6957		-0.89254	0.22023
-0.89083	0.69605		-0.89083	0.22062
-0.88911	0.6964		-0.88911	0.22101
-0.88739	0.69675		-0.88739	0.2214
-0.88567	0.6971		-0.88567	0.22179
-0.88395	0.69745		-0.88395	0.22218
-0.88224	0.6978		-0.88224	0.22257
-0.88052	0.69815		-0.88052	0.22295
-0.8788	0.6985		-0.8788	0.22334
-0.87708	0.69885		-0.87708	0.22373
-0.87536	0.6992		-0.87536	0.22412
-0.87365	0.69955		-0.87365	0.22451
-0.87193	0.6999		-0.87193	0.2249
-0.87021	0.70025		-0.87021	0.22529
-0.86849	0.7006		-0.86849	0.22568
-0.86677	0.70095		-0.86677	0.22606
-0.86505	0.7013		-0.86505	0.22645
-0.86334	0.70165		-0.86334	0.22684
-0.86162	0.702		-0.86162	0.22723
-0.8599	0.70235		-0.8599	0.22762
-0.85818	0.7027		-0.85818	0.22801
-0.85646	0.70305		-0.85646	0.2284
-0.85475	0.7034		-0.85475	0.22879
-0.85303	0.70375		-0.85303	0.22917
-0.85131	0.7041		-0.85131	0.22956
-0.84959	0.70445		-0.84959	0.22995
-0.84787	0.7048		-0.84787	0.23034
-0.84615	0.70515		-0.84615	0.23073
-0.84444	0.7055		-0.84444	0.23112
-0.84272	0.70585		-0.84272	0.23151
-0.841	0.7062		-0.841	0.2319
-0.83928	0.70655		-0.83928	0.23228
-0.83756	0.7069		-0.83756	0.23267
-0.83585	0.70725		-0.83585	0.23306
-0.83413	0.7076		-0.83413	0.23345
-0.83241	0.70795		-0.83241	0.23384
-0.83069	0.7083		-0.83069	0.23423
-0.82897	0.70865		-0.82897	0.23462
-0.82726	0.709		-0.82726	0.23501
-0.82554	0.70935		-0.82554	0.2354
-0.82382	0.7097		-0.82382	0.23578
-0.8221	0.71005		-0.8221	0.23617
-0.82038	0.7104		-0.82038	0.23656
-0.81866	0.71076		-0.81866	0.23695
-0.81695	0.71111		-0.81695	0.23734
-0.81523	0.71146		-0.81523	0.23773
-0.81351	0.71181		-0.81351	0.23812
-0.81179	0.71216		-0.81179	0.23851
-0.81007	0.71251		-0.81007	0.23889
-0.80836	0.71286		-0.80836	0.23928
-0.80664	0.71321		-0.80664	0.23967
-0.80492	0.71356		-0.80492	0.24006
-0.8032	0.71391		-0.8032	0.24045
-0.80148	0.71426		-0.80148	0.24084
-0.79976	0.71461		-0.79976	0.24123
-0.79805	0.71496		-0.79805	0.24162
-0.79633	0.71531		-0.79633	0.242
-0.79461	0.71566		-0.79461	0.24239
-0.79289	0.71601		-0.79289	0.24278
-0.79117	0.71636		-0.79117	0.24317
-0.78946	0.71671		-0.78946	0.24356
-0.78774	0.71706		-0.78774	0.24395
-0.78602	0.71741		-0.78602	0.24434
-0.7843	0.71776		-0.7843	0.24473
-0.78258	0.71811		-0.78258	0.24511
-0.78087	0.71846		-0.78087	0.2455
-0.77915	0.71881		-0.77915	0.24589
-0.77743	0.71916		-0.77743	0.24628
-0.77571	0.71951		-0.77571	0.24667
-0.77399	0.71986		-0.77399	0.24706
-0.77227	0.72021		-0.77227	0.24745
-0.77056	0.72056		-0.77056	0.24784
-0.76884	0.72091		-0.76884	0.24822
-0.76712	0.72126		-0.76712	0.24861
-0.7654	0.72161		-0.7654	0.249
-0.76368	0.72196		-0.76368	0.24939
-0.76197	0.72231		-0.76197	0.24978
-0.76025	0.72266		-0.76025	0.25017
-0.75853	0.72301		-0.75853	0.25056
-0.75681	0.72336		-0.75681	0.25095
-0.75509	0.72371		-0.75509	0.25133
-0.75337	0.72406		-0.75337	0.25172
-0.75166	0.72441		-0.75166	0.25211
-0.74994	0.72476		-0.74994	0.2525
-0.74822	0.72511		-0.74822	0.25289
-0.7465	0.72546		-0.7465	0.25328
-0.74478	0.72581		-0.74478	0.25367
-0.74307	0.72616		-0.74307	0.25406
-0.74135	0.72651		-0.74135	0.25444
-0.73963	0.72686		-0.73963	0.25483
-0.73791	0.72721		-0.73791	0.25522
-0.73619	0.72756		-0.73619	0.25561
-0.73448	0.72791		-0.73448	0.256
-0.73276	0.72826		-0.73276	0.25639
-0.73104	0.72861		-0.73104	0.25678
-0.72932	0.72896		-0.72932	0.25717
-0.7276	0.72931		-0.7276	0.25755
-0.72588	0.72966		-0.72588	0.25794
-0.72417	0.73001		-0.72417	0.25833
-0.72245	0.73036		-0.72245	0.25872
-0.72073	0.73071		-0.72073	0.25911
-0.71901	0.73106		-0.71901	0.2595
-0.71729	0.73141		-0.71729	0.25989
-0.71558	0.73177		-0.71558	0.26028
-0.71386	0.73212		-0.71386	0.26066
-0.71214	0.73247		-0.71214	0.26105
-0.71042	0.73282		-0.71042	0.26144
-0.7087	0.73317		-0.7087	0.26183
-0.70698	0.73352		-0.70698	0.26222
-0.70527	0.73387		-0.70527	0.26261
-0.70355	0.73422		-0.70355	0.263
-0.70183	0.73457		-0.70183	0.26339
-0.70011	0.73492		-0.70011	0.26377
-0.69839	0.73527		-0.69839	0.26416
-0.69668	0.73562		-0.69668	0.26455
-0.69496	0.73597		-0.69496	0.26494
-0.69324	0.73632		-0.69324	0.26533
-0.69152	0.73667		-0.69152	0.26572
-0.6898	0.73702		-0.6898	0.26611
-0.68809	0.73737		-0.68809	0.2665
-0.68637	0.73772		-0.68637	0.26688
-0.68465	0.73807		-0.68465	0.26727
-0.68293	0.73842		-0.68293	0.26766
-0.68121	0.73877		-0.68121	0.26805
-0.67949	0.73912		-0.67949	0.26844
-0.67778	0.73947		-0.67778	0.26883
-0.67606	0.73982		-0.67606	0.26922
-0.67434	0.74017		-0.67434	0.26961
-0.67262	0.74052		-0.67262	0.26999
-0.6709	0.74087		-0.6709	0.27038
-0.66919	0.74122		-0.66919	0.27077
-0.66747	0.74157		-0.66747	0.27116
-0.66575	0.74192		-0.66575	0.27155
-0.66403	0.74227		-0.66403	0.27194
-0.66231	0.74262		-0.66231	0.27233
-0.66059	0.74297		-0.66059	0.27272
-0.65888	0.74332		-0.65888	0.2731
-0.65716	0.74367		-0.65716	0.27349
-0.65544	0.74402		-0.65544	0.27388
-0.65372	0.74437		-0.65372	0.27427
-0.652	0.74472		-0.652	0.27466
-0.65029	0.74507		-0.65029	0.27505
-0.64857	0.74542		-0.64857	0.27544
-0.64685	0.74577		-0.64685	0.27583
-0.64513	0.74612		-0.64513	0.27621
-0.64341	0.74647		-0.64341	0.2766
-0.6417	0.74682		-0.6417	0.27699
-0.63998	0.74717		-0.63998	0.27738
-0.63826	0.74752		-0.63826	0.27777
-0.63654	0.74787		-0.63654	0.27816
-0.63482	0.74822		-0.63482	0.27855
-0.6331	0.74857		-0.6331	0.27894
-0.63139	0.74892		-0.63139	0.27932
-0.62967	0.74927		-0.62967	0.27971
-0.62795	0.74962		-0.62795	0.2801
-0.62623	0.74997		-0.62623	0.28049
-0.62451	0.75032		-0.62451	0.28088
-0.6228	0.75067		-0.6228	0.28127
-0.62108	0.75102		-0.62108	0.28166
-0.61936	0.75137		-0.61936	0.28205
-0.61764	0.75172		-0.61764	0.28243
-0.61592	0.75207		-0.61592	0.28282
-0.6142	0.75242		-0.6142	0.28321
-0.61249	0.75277		-0.61249	0.2836
-0.61077	0.75313		-0.61077	0.28399
-0.60905	0.75348		-0.60905	0.28438
-0.60733	0.75383		-0.60733	0.28477
-0.60561	0.75418		-0.60561	0.28516
-0.6039	0.75453		-0.6039	0.28554
-0.60218	0.75488		-0.60218	0.28593
-0.60046	0.75523		-0.60046	0.28632
-0.59874	0.75558		-0.59874	0.28671
-0.59702	0.75593		-0.59702	0.2871
-0.59531	0.75628		-0.59531	0.28749
-0.59359	0.75663		-0.59359	0.28788
-0.59187	0.75698		-0.59187	0.28827
-0.59015	0.75733		-0.59015	0.28865
-0.58843	0.75768		-0.58843	0.28904
-0.58671	0.75803		-0.58671	0.28943
-0.585	0.75838		-0.585	0.28982
-0.58328	0.75873		-0.58328	0.29021
-0.58156	0.75908		-0.58156	0.2906
-0.57984	0.75943		-0.57984	0.29099
-0.57812	0.75978		-0.57812	0.29138
-0.57641	0.76013		-0.57641	0.29176
-0.57469	0.76048		-0.57469	0.29215
-0.57297	0.76083		-0.57297	0.29254
-0.57125	0.76118		-0.57125	0.29293
-0.56953	0.76153		-0.56953	0.29332
-0.56781	0.76188		-0.56781	0.29371
-0.5661	0.76223		-0.5661	0.2941
-0.56438	0.76258		-0.56438	0.29449
-0.56266	0.76293		-0.56266	0.29487
-0.56094	0.76328		-0.56094	0.29526
-0.55922	0.76363		-0.55922	0.29565
-0.55751	0.76398		-0.55751	0.29604
-0.55579	0.76433		-0.55579	0.29643
-0.55407	0.76468		-0.55407	0.29682
-0.55235	0.76503		-0.55235	0.29721
-0.55063	0.76538		-0.55063	0.2976
-0.54892	0.76573		-0.54892	0.29798
-0.5472	0.76608		-0.5472	0.29837
-0.54548	0.76643		-0.54548	0.29876
-0.54376	0.76678		-0.54376	0.29915
-0.54204	0.76713		-0.54204	0.29954
-0.54032	0.76748		-0.54032	0.29993
-0.53861	0.76783		-0.53861	0.30032
-0.53689	0.76818		-0.53689	0.30071
-0.53517	0.76853		-0.53517	0.30109
-0.53345	0.76888		-0.53345	0.30148
-0.53173	0.76923		-0.53173	0.30187
-0.53002	0.76958		-0.53002	0.30226
-0.5283	0.76993		-0.5283	0.30265
-0.52658	0.77028		-0.52658	0.30304
-0.52486	0.77063		-0.52486	0.30343
-0.52314	0.77098		-0.52314	0.30382
-0.52143	0.77133		-0.52143	0.3042
-0.51971	0.77168		-0.51971	0.30459
-0.51799	0.77203		-0.51799	0.30498
-0.51627	0.77238		-0.51627	0.30537
-0.51455	0.77273		-0.51455	0.30576
-0.51283	0.77308		-0.51283	0.30615
-0.51112	0.77343		-0.51112	0.30654
-0.5094	0.77378		-0.5094	0.30693
-0.50768	0.77414		-0.50768	0.30731
-0.50596	0.77449		-0.50596	0.3077
-0.50424	0.77484		-0.50424	0.30809
-0.50253	0.77519		-0.50253	0.30848
-0.50081	0.77554		-0.50081	0.30887
-0.49909	0.77589		-0.49909	0.30926
-0.49737	0.77624		-0.49737	0.30965
-0.49565	0.77659		-0.49565	0.31004
-0.49393	0.77694		-0.49393	0.31042
-0.49222	0.77729		-0.49222	0.31081
-0.4905	0.77764		-0.4905	0.3112
-0.48878	0.77799		-0.48878	0.31159
-0.48706	0.77834		-0.48706	0.31198
-0.48534	0.77869		-0.48534	0.31237
-0.48363	0.77904		-0.48363	0.31276
-0.48191	0.77939		-0.48191	0.31315
-0.48019	0.77974		-0.48019	0.31353
-0.47847	0.78009		-0.47847	0.31392
-0.47675	0.78044		-0.47675	0.31431
-0.47504	0.78079		-0.47504	0.3147
-0.47332	0.78114		-0.47332	0.31509
-0.4716	0.78149		-0.4716	0.31548
-0.46988	0.78184		-0.46988	0.31587
-0.46816	0.78219		-0.46816	0.31626
-0.46644	0.78254		-0.46644	0.31664
-0.46473	0.78289		-0.46473	0.31703
-0.46301	0.78324		-0.46301	0.31742
-0.46129	0.78359		-0.46129	0.31781
-0.45957	0.78394		-0.45957	0.3182
-0.45785	0.78429		-0.45785	0.31859
-0.45614	0.78464		-0.45614	0.31898
-0.45442	0.78499		-0.45442	0.31937
-0.4527	0.78534		-0.4527	0.31975
-0.45098	0.78569		-0.45098	0.32014
-0.44926	0.78604		-0.44926	0.32053
-0.44754	0.78639		-0.44754	0.32092
-0.44583	0.78674		-0.44583	0.32131
-0.44411	0.78709		-0.44411	0.3217
-0.44239	0.78744		-0.44239	0.32209
-0.44067	0.78779		-0.44067	0.32248
-0.43895	0.78814		-0.43895	0.32286
-0.43724	0.78849		-0.43724	0.32325
-0.43552	0.78884		-0.43552	0.32364
-0.4338	0.78919		-0.4338	0.32403
-0.43208	0.78954		-0.43208	0.32442
-0.43036	0.78989		-0.43036	0.32481
-0.42865	0.79024		-0.42865	0.3252
-0.42693	0.79059		-0.42693	0.32559
-0.42521	0.79094		-0.42521	0.32597
-0.42349	0.79129		-0.42349	0.32636
-0.42177	0.79164		-0.42177	0.32675
-0.42005	0.79199		-0.42005	0.32714
-0.41834	0.79234		-0.41834	0.32753
-0.41662	0.79269		-0.41662	0.32792
-0.4149	0.79304		-0.4149	0.32831
-0.41318	0.79339		-0.41318	0.3287
-0.41146	0.79374		-0.41146	0.32908
-0.40975	0.79409		-0.40975	0.32947
-0.40803	0.79444		-0.40803	0.32986
-0.40631	0.79479		-0.40631	0.33025
-0.40459	0.79515		-0.40459	0.33064
-0.40287	0.7955		-0.40287	0.33103
-0.40115	0.79585		-0.40115	0.33142
-0.39944	0.7962		-0.39944	0.33181
-0.39772	0.79655		-0.39772	0.33219
-0.396	0.7969		-0.396	0.33258
-0.39428	0.79725		-0.39428	0.33297
-0.39256	0.7976		-0.39256	0.33336
-0.39085	0.79795		-0.39085	0.33375
-0.38913	0.7983		-0.38913	0.33414
-0.38741	0.79865		-0.38741	0.33453
-0.38569	0.799		-0.38569	0.33492
-0.38397	0.79935		-0.38397	0.3353
-0.38226	0.7997		-0.38226	0.33569
-0.38054	0.80005		-0.38054	0.33608
-0.37882	0.8004		-0.37882	0.33647
-0.3771	0.80075		-0.3771	0.33686
-0.37538	0.8011		-0.37538	0.33725
-0.37366	0.80145		-0.37366	0.33764
-0.37195	0.8018		-0.37195	0.33803
-0.37023	0.80215		-0.37023	0.33841
-0.36851	0.8025		-0.36851	0.3388
-0.36679	0.80285		-0.36679	0.33919
-0.36507	0.8032		-0.36507	0.33958
-0.36336	0.80355		-0.36336	0.33997
-0.36164	0.8039		-0.36164	0.34036
-0.35992	0.80425		-0.35992	0.34075
-0.3582	0.8046		-0.3582	0.34114
-0.35648	0.80495		-0.35648	0.34152
-0.35476	0.8053		-0.35476	0.34191
-0.35305	0.80565		-0.35305	0.3423
-0.35133	0.806		-0.35133	0.34269
-0.34961	0.80635		-0.34961	0.34308
-0.34789	0.8067		-0.34789	0.34347
-0.34617	0.80705		-0.34617	0.34386
-0.34446	0.8074		-0.34446	0.34425
-0.34274	0.80775		-0.34274	0.34463
-0.34102	0.8081		-0.34102	0.34502
-0.3393	0.80845		-0.3393	0.34541
-0.33758	0.8088		-0.33758	0.3458
-0.33587	0.80915		-0.33587	0.34619
-0.33415	0.8095		-0.33415	0.34658
-0.33243	0.80985		-0.33243	0.34697
-0.33071	0.8102		-0.33071	0.34736
-0.32899	0.81055		-0.32899	0.34775
-0.32727	0.8109		-0.32727	0.34813
-0.32556	0.81125		-0.32556	0.34852
-0.32384	0.8116		-0.32384	0.34891
-0.32212	0.81195		-0.32212	0.3493
-0.3204	0.8123		-0.3204	0.34969
-0.31868	0.81265		-0.31868	0.35008
-0.31697	0.813		-0.31697	0.35047
-0.31525	0.81335		-0.31525	0.35086
-0.31353	0.8137		-0.31353	0.35124
-0.31181	0.81405		-0.31181	0.35163
-0.31009	0.8144		-0.31009	0.35202
-0.30837	0.81475		-0.30837	0.35241
-0.30666	0.8151		-0.30666	0.3528
-0.30494	0.81545		-0.30494	0.35319
-0.30322	0.8158		-0.30322	0.35358
-0.3015	0.81616		-0.3015	0.35397
-0.29978	0.81651		-0.29978	0.35435
-0.29807	0.81686		-0.29807	0.35474
-0.29635	0.81721		-0.29635	0.35513
-0.29463	0.81756		-0.29463	0.35552
-0.29291	0.81791		-0.29291	0.35591
-0.29119	0.81826		-0.29119	0.3563
-0.28948	0.81861		-0.28948	0.35669
-0.28776	0.81896		-0.28776	0.35708
-0.28604	0.81931		-0.28604	0.35746
-0.28432	0.81966		-0.28432	0.35785
-0.2826	0.82001		-0.2826	0.35824
-0.28088	0.82036		-0.28088	0.35863
-0.27917	0.82071		-0.27917	0.35902
-0.27745	0.82106		-0.27745	0.35941
-0.27573	0.82141		-0.27573	0.3598
-0.27401	0.82176		-0.27401	0.36019
-0.27229	0.82211		-0.27229	0.36057
-0.27058	0.82246		-0.27058	0.36096
-0.26886	0.82281		-0.26886	0.36135
-0.26714	0.82316		-0.26714	0.36174
-0.26542	0.82351		-0.26542	0.36213
-0.2637	0.82386		-0.2637	0.36252
-0.26198	0.82421		-0.26198	0.36291
-0.26027	0.82456		-0.26027	0.3633
-0.25855	0.82491		-0.25855	0.36368
-0.25683	0.82526		-0.25683	0.36407
-0.25511	0.82561		-0.25511	0.36446
-0.25339	0.82596		-0.25339	0.36485
-0.25168	0.82631		-0.25168	0.36524
-0.24996	0.82666		-0.24996	0.36563
-0.24824	0.82701		-0.24824	0.36602
-0.24652	0.82736		-0.24652	0.36641
-0.2448	0.82771		-0.2448	0.36679
-0.24309	0.82806		-0.24309	0.36718
-0.24137	0.82841		-0.24137	0.36757
-0.23965	0.82876		-0.23965	0.36796
-0.23793	0.82911		-0.23793	0.36835
-0.23621	0.82946		-0.23621	0.36874
-0.23449	0.82981		-0.23449	0.36913
-0.23278	0.83016		-0.23278	0.36952
-0.23106	0.83051		-0.23106	0.3699
-0.22934	0.83086		-0.22934	0.37029
-0.22762	0.83121		-0.22762	0.37068
-0.2259	0.83156		-0.2259	0.37107
-0.22419	0.83191		-0.22419	0.37146
-0.22247	0.83226		-0.22247	0.37185
-0.22075	0.83261		-0.22075	0.37224
-0.21903	0.83296		-0.21903	0.37263
-0.21731	0.83331		-0.21731	0.37301
-0.21559	0.83366		-0.21559	0.3734
-0.21388	0.83401		-0.21388	0.37379
-0.21216	0.83436		-0.21216	0.37418
-0.21044	0.83471		-0.21044	0.37457
-0.20872	0.83506		-0.20872	0.37496
-0.207	0.83541		-0.207	0.37535
-0.20529	0.83576		-0.20529	0.37574
-0.20357	0.83611		-0.20357	0.37612
-0.20185	0.83646		-0.20185	0.37651
-0.20013	0.83681		-0.20013	0.3769
-0.19841	0.83716		-0.19841	0.37729
-0.1967	0.83752		-0.1967	0.37768
-0.19498	0.83787		-0.19498	0.37807
-0.19326	0.83822		-0.19326	0.37846
-0.19154	0.83857		-0.19154	0.37885
-0.18982	0.83892		-0.18982	0.37923
-0.1881	0.83927		-0.1881	0.37962
-0.18639	0.83962		-0.18639	0.38001
-0.18467	0.83997		-0.18467	0.3804
-0.18295	0.84032		-0.18295	0.38079
-0.18123	0.84067		-0.18123	0.38118
-0.17951	0.84102		-0.17951	0.38157
-0.1778	0.84137		-0.1778	0.38196
-0.17608	0.84172		-0.17608	0.38234
-0.17436	0.84207		-0.17436	0.38273
-0.17264	0.84242		-0.17264	0.38312
-0.17092	0.84277		-0.17092	0.38351
-0.1692	0.84312		-0.1692	0.3839
-0.16749	0.84347		-0.16749	0.38429
-0.16577	0.84382		-0.16577	0.38468
-0.16405	0.84417		-0.16405	0.38507
-0.16233	0.84452		-0.16233	0.38545
-0.16061	0.84487		-0.16061	0.38584
-0.1589	0.84522		-0.1589	0.38623
-0.15718	0.84557		-0.15718	0.38662
-0.15546	0.84592		-0.15546	0.38701
-0.15374	0.84627		-0.15374	0.3874
-0.15202	0.84662		-0.15202	0.38779
-0.15031	0.84697		-0.15031	0.38818
-0.14859	0.84732		-0.14859	0.38856
-0.14687	0.84767		-0.14687	0.38895
-0.14515	0.84802		-0.14515	0.38934
-0.14343	0.84837		-0.14343	0.38973
-0.14171	0.84872		-0.14171	0.39012
-0.14	0.84907		-0.14	0.39051
-0.13828	0.84942		-0.13828	0.3909
-0.13656	0.84977		-0.13656	0.39129
-0.13484	0.85012		-0.13484	0.39167
-0.13312	0.85047		-0.13312	0.39206
-0.13141	0.85082		-0.13141	0.39245
-0.12969	0.85117		-0.12969	0.39284
-0.12797	0.85152		-0.12797	0.39323
-0.12625	0.85187		-0.12625	0.39362
-0.12453	0.85222		-0.12453	0.39401
-0.12281	0.85257		-0.12281	0.3944
-0.1211	0.85292		-0.1211	0.39478
-0.11938	0.85327		-0.11938	0.39517
-0.11766	0.85362		-0.11766	0.39556
-0.11594	0.85397		-0.11594	0.39595
-0.11422	0.85432		-0.11422	0.39634
-0.11251	0.85467		-0.11251	0.39673
-0.11079	0.85502		-0.11079	0.39712
-0.10907	0.85537		-0.10907	0.39751
-0.10735	0.85572		-0.10735	0.39789
-0.10563	0.85607		-0.10563	0.39828
-0.10392	0.85642		-0.10392	0.39867
-0.1022	0.85677		-0.1022	0.39906
-0.10048	0.85712		-0.10048	0.39945
-0.09876	0.85747		-0.09876	0.39984
-0.09704	0.85782		-0.09704	0.40023
-0.09532	0.85817		-0.09532	0.40062
-0.09361	0.85853		-0.09361	0.401
-0.09189	0.85888		-0.09189	0.40139
-0.09017	0.85923		-0.09017	0.40178
-0.08845	0.85958		-0.08845	0.40217
-0.08673	0.85993		-0.08673	0.40256
-0.08502	0.86028		-0.08502	0.40295
-0.0833	0.86063		-0.0833	0.40334
-0.08158	0.86098		-0.08158	0.40373
-0.07986	0.86133		-0.07986	0.40411
-0.07814	0.86168		-0.07814	0.4045
-0.07642	0.86203		-0.07642	0.40489
-0.07471	0.86238		-0.07471	0.40528
-0.07299	0.86273		-0.07299	0.40567
-0.07127	0.86308		-0.07127	0.40606
-0.06955	0.86343		-0.06955	0.40645
-0.06783	0.86378		-0.06783	0.40684
-0.06612	0.86413		-0.06612	0.40722
-0.0644	0.86448		-0.0644	0.40761
-0.06268	0.86483		-0.06268	0.408
-0.06096	0.86518		-0.06096	0.40839
-0.05924	0.86553		-0.05924	0.40878
-0.05753	0.86588		-0.05753	0.40917
-0.05581	0.86623		-0.05581	0.40956
-0.05409	0.86658		-0.05409	0.40995
-0.05237	0.86693		-0.05237	0.41033
-0.05065	0.86728		-0.05065	0.41072
-0.04893	0.86763		-0.04893	0.41111
-0.04722	0.86798		-0.04722	0.4115
-0.0455	0.86833		-0.0455	0.41189
-0.04378	0.86868		-0.04378	0.41228
-0.04206	0.86903		-0.04206	0.41267
-0.04034	0.86938		-0.04034	0.41306
-0.03863	0.86973		-0.03863	0.41344
-0.03691	0.87008		-0.03691	0.41383
-0.03519	0.87043		-0.03519	0.41422
-0.03347	0.87078		-0.03347	0.41461
-0.03175	0.87113		-0.03175	0.415
-0.03003	0.87148		-0.03003	0.41539
-0.02832	0.87183		-0.02832	0.41578
-0.0266	0.87218		-0.0266	0.41617
-0.02488	0.87253		-0.02488	0.41655
-0.02316	0.87288		-0.02316	0.41694
-0.02144	0.87323		-0.02144	0.41733
-0.01973	0.87358		-0.01973	0.41772
-0.01801	0.87393		-0.01801	0.41811
-0.01629	0.87428		-0.01629	0.4185
-0.01457	0.87463		-0.01457	0.41889
-0.01285	0.87498		-0.01285	0.41928
-0.01114	0.87533		-0.01114	0.41966
-0.00942	0.87568		-0.00942	0.42005
-0.0077	0.87603		-0.0077	0.42044
-0.00598	0.87638		-0.00598	0.42083
-0.00426	0.87673		-0.00426	0.42122
-0.00254	0.87708		-0.00254	0.42161
-0.000826144	0.87743		-0.000826144	0.422
0.000892004	0.87778		0.000892004	0.42239
0.00261	0.87813		0.00261	0.42277
0.00433	0.87848		0.00433	0.42316
0.00605	0.87883		0.00605	0.42355
0.00776	0.87918		0.00776	0.42394
0.00948	0.87954		0.00948	0.42433
0.0112	0.87989		0.0112	0.42472
0.01292	0.88024		0.01292	0.42511
0.01464	0.88059		0.01464	0.4255
0.01636	0.88094		0.01636	0.42588
0.01807	0.88129		0.01807	0.42627
0.01979	0.88164		0.01979	0.42666
0.02151	0.88199		0.02151	0.42705
0.02323	0.88234		0.02323	0.42744
0.02495	0.88269		0.02495	0.42783
0.02666	0.88304		0.02666	0.42822
0.02838	0.88339		0.02838	0.42861
0.0301	0.88374		0.0301	0.42899
0.03182	0.88409		0.03182	0.42938
0.03354	0.88444		0.03354	0.42977
0.03525	0.88479		0.03525	0.43016
0.03697	0.88514		0.03697	0.43055
0.03869	0.88549		0.03869	0.43094
0.04041	0.88584		0.04041	0.43133
0.04213	0.88619		0.04213	0.43172
0.04385	0.88654		0.04385	0.4321
0.04556	0.88689		0.04556	0.43249
0.04728	0.88724		0.04728	0.43288
0.049	0.88759		0.049	0.43327
0.05072	0.88794		0.05072	0.43366
0.05244	0.88829		0.05244	0.43405
0.05415	0.88864		0.05415	0.43444
0.05587	0.88899		0.05587	0.43483
0.05759	0.88934		0.05759	0.43521
0.05931	0.88969		0.05931	0.4356
0.06103	0.89004		0.06103	0.43599
0.06275	0.89039		0.06275	0.43638
0.06446	0.89074		0.06446	0.43677
0.06618	0.89109		0.06618	0.43716
0.0679	0.89144		0.0679	0.43755
0.06962	0.89179		0.06962	0.43794
0.07134	0.89214		0.07134	0.43832
0.07305	0.89249		0.07305	0.43871
0.07477	0.89284		0.07477	0.4391
0.07649	0.89319		0.07649	0.43949
0.07821	0.89354		0.07821	0.43988
0.07993	0.89389		0.07993	0.44027
0.08164	0.89424		0.08164	0.44066
0.08336	0.89459		0.08336	0.44105
0.08508	0.89494		0.08508	0.44143
0.0868	0.89529		0.0868	0.44182
0.08852	0.89564		0.08852	0.44221
0.09024	0.89599		0.09024	0.4426
0.09195	0.89634		0.09195	0.44299
0.09367	0.89669		0.09367	0.44338
0.09539	0.89704		0.09539	0.44377
0.09711	0.89739		0.09711	0.44416
0.09883	0.89774		0.09883	0.44454
0.10054	0.89809		0.10054	0.44493
0.10226	0.89844		0.10226	0.44532
0.10398	0.89879		0.10398	0.44571
0.1057	0.89914		0.1057	0.4461
0.10742	0.89949		0.10742	0.44649
0.10914	0.89984		0.10914	0.44688
0.11085	0.90019		0.11085	0.44727
0.11257	0.90055		0.11257	0.44765
0.11429	0.9009		0.11429	0.44804
0.11601	0.90125		0.11601	0.44843
0.11773	0.9016		0.11773	0.44882
0.11944	0.90195		0.11944	0.44921
0.12116	0.9023		0.12116	0.4496
0.12288	0.90265		0.12288	0.44999
0.1246	0.903		0.1246	0.45038
0.12632	0.90335		0.12632	0.45076
0.12803	0.9037		0.12803	0.45115
0.12975	0.90405		0.12975	0.45154
0.13147	0.9044		0.13147	0.45193
0.13319	0.90475		0.13319	0.45232
0.13491	0.9051		0.13491	0.45271
0.13663	0.90545		0.13663	0.4531
0.13834	0.9058		0.13834	0.45349
0.14006	0.90615		0.14006	0.45387
0.14178	0.9065		0.14178	0.45426
0.1435	0.90685		0.1435	0.45465
0.14522	0.9072		0.14522	0.45504
0.14693	0.90755		0.14693	0.45543
0.14865	0.9079		0.14865	0.45582
0.15037	0.90825		0.15037	0.45621
0.15209	0.9086		0.15209	0.4566
0.15381	0.90895		0.15381	0.45698
0.15553	0.9093		0.15553	0.45737
0.15724	0.90965		0.15724	0.45776
0.15896	0.91		0.15896	0.45815
0.16068	0.91035		0.16068	0.45854
0.1624	0.9107		0.1624	0.45893
0.16412	0.91105		0.16412	0.45932
0.16583	0.9114		0.16583	0.45971
0.16755	0.91175		0.16755	0.4601
0.16927	0.9121		0.16927	0.46048
0.17099	0.91245		0.17099	0.46087
0.17271	0.9128		0.17271	0.46126
0.17442	0.91315		0.17442	0.46165
0.17614	0.9135		0.17614	0.46204
0.17786	0.91385		0.17786	0.46243
0.17958	0.9142		0.17958	0.46282
0.1813	0.91455		0.1813	0.46321
0.18302	0.9149		0.18302	0.46359
0.18473	0.91525		0.18473	0.46398
0.18645	0.9156		0.18645	0.46437
0.18817	0.91595		0.18817	0.46476
0.18989	0.9163		0.18989	0.46515
0.19161	0.91665		0.19161	0.46554
0.19332	0.917		0.19332	0.46593
0.19504	0.91735		0.19504	0.46632
0.19676	0.9177		0.19676	0.4667
0.19848	0.91805		0.19848	0.46709
0.2002	0.9184		0.2002	0.46748
0.20192	0.91875		0.20192	0.46787
0.20363	0.9191		0.20363	0.46826
0.20535	0.91945		0.20535	0.46865
0.20707	0.9198		0.20707	0.46904
0.20879	0.92015		0.20879	0.46943
0.21051	0.9205		0.21051	0.46981
0.21222	0.92085		0.21222	0.4702
0.21394	0.9212		0.21394	0.47059
0.21566	0.92155		0.21566	0.47098
0.21738	0.92191		0.21738	0.47137
0.2191	0.92226		0.2191	0.47176
0.22081	0.92261		0.22081	0.47215
0.22253	0.92296		0.22253	0.47254
0.22425	0.92331		0.22425	0.47292
0.22597	0.92366		0.22597	0.47331
0.22769	0.92401		0.22769	0.4737
0.22941	0.92436		0.22941	0.47409
0.23112	0.92471		0.23112	0.47448
0.23284	0.92506		0.23284	0.47487
0.23456	0.92541		0.23456	0.47526
0.23628	0.92576		0.23628	0.47565
0.238	0.92611		0.238	0.47603
0.23971	0.92646		0.23971	0.47642
0.24143	0.92681		0.24143	0.47681
0.24315	0.92716		0.24315	0.4772
0.24487	0.92751		0.24487	0.47759
0.24659	0.92786		0.24659	0.47798
0.24831	0.92821		0.24831	0.47837
0.25002	0.92856		0.25002	0.47876
0.25174	0.92891		0.25174	0.47914
0.25346	0.92926		0.25346	0.47953
0.25518	0.92961		0.25518	0.47992
0.2569	0.92996		0.2569	0.48031
0.25861	0.93031		0.25861	0.4807
0.26033	0.93066		0.26033	0.48109
0.26205	0.93101		0.26205	0.48148
0.26377	0.93136		0.26377	0.48187
0.26549	0.93171		0.26549	0.48225
0.2672	0.93206		0.2672	0.48264
0.26892	0.93241		0.26892	0.48303
0.27064	0.93276		0.27064	0.48342
0.27236	0.93311		0.27236	0.48381
0.27408	0.93346		0.27408	0.4842
0.2758	0.93381		0.2758	0.48459
0.27751	0.93416		0.27751	0.48498
0.27923	0.93451		0.27923	0.48536
0.28095	0.93486		0.28095	0.48575
0.28267	0.93521		0.28267	0.48614
0.28439	0.93556		0.28439	0.48653
0.2861	0.93591		0.2861	0.48692
0.28782	0.93626		0.28782	0.48731
0.28954	0.93661		0.28954	0.4877
0.29126	0.93696		0.29126	0.48809
0.29298	0.93731		0.29298	0.48847
0.2947	0.93766		0.2947	0.48886
0.29641	0.93801		0.29641	0.48925
0.29813	0.93836		0.29813	0.48964
0.29985	0.93871		0.29985	0.49003
0.30157	0.93906		0.30157	0.49042
0.30329	0.93941		0.30329	0.49081
0.305	0.93976		0.305	0.4912
0.30672	0.94011		0.30672	0.49158
0.30844	0.94046		0.30844	0.49197
0.31016	0.94081		0.31016	0.49236
0.31188	0.94116		0.31188	0.49275
0.31359	0.94151		0.31359	0.49314
0.31531	0.94186		0.31531	0.49353
0.31703	0.94221		0.31703	0.49392
0.31875	0.94256		0.31875	0.49431
0.32047	0.94292		0.32047	0.49469
0.32219	0.94327		0.32219	0.49508
0.3239	0.94362		0.3239	0.49547
0.32562	0.94397		0.32562	0.49586
0.32734	0.94432		0.32734	0.49625
0.32906	0.94467		0.32906	0.49664
0.33078	0.94502		0.33078	0.49703
0.33249	0.94537		0.33249	0.49742
0.33421	0.94572		0.33421	0.4978
0.33593	0.94607		0.33593	0.49819
0.33765	0.94642		0.33765	0.49858
0.33937	0.94677		0.33937	0.49897
0.34109	0.94712		0.34109	0.49936
0.3428	0.94747		0.3428	0.49975
0.34452	0.94782		0.34452	0.50014
0.34624	0.94817		0.34624	0.50053
0.34796	0.94852		0.34796	0.50091
0.34968	0.94887		0.34968	0.5013
0.35139	0.94922		0.35139	0.50169
0.35311	0.94957		0.35311	0.50208
0.35483	0.94992		0.35483	0.50247
0.35655	0.95027		0.35655	0.50286
0.35827	0.95062		0.35827	0.50325
0.35998	0.95097		0.35998	0.50364
0.3617	0.95132		0.3617	0.50402
0.36342	0.95167		0.36342	0.50441
0.36514	0.95202		0.36514	0.5048
0.36686	0.95237		0.36686	0.50519
0.36858	0.95272		0.36858	0.50558
0.37029	0.95307		0.37029	0.50597
0.37201	0.95342		0.37201	0.50636
0.37373	0.95377		0.37373	0.50675
0.37545	0.95412		0.37545	0.50713
0.37717	0.95447		0.37717	0.50752
0.37888	0.95482		0.37888	0.50791
0.3806	0.95517		0.3806	0.5083
0.38232	0.95552		0.38232	0.50869
0.38404	0.95587		0.38404	0.50908
0.38576	0.95622		0.38576	0.50947
0.38748	0.95657		0.38748	0.50986
0.38919	0.95692		0.38919	0.51024
0.39091	0.95727		0.39091	0.51063
0.39263	0.95762		0.39263	0.51102
0.39435	0.95797		0.39435	0.51141
0.39607	0.95832		0.39607	0.5118
0.39778	0.95867		0.39778	0.51219
0.3995	0.95902		0.3995	0.51258
0.40122	0.95937		0.40122	0.51297
0.40294	0.95972		0.40294	0.51335
0.40466	0.96007		0.40466	0.51374
0.40637	0.96042		0.40637	0.51413
0.40809	0.96077		0.40809	0.51452
0.40981	0.96112		0.40981	0.51491
0.41153	0.96147		0.41153	0.5153
0.41325	0.96182		0.41325	0.51569
0.41497	0.96217		0.41497	0.51608
0.41668	0.96252		0.41668	0.51646
0.4184	0.96287		0.4184	0.51685
0.42012	0.96322		0.42012	0.51724
0.42184	0.96357		0.42184	0.51763
0.42356	0.96393		0.42356	0.51802
0.42527	0.96428		0.42527	0.51841
0.42699	0.96463		0.42699	0.5188
0.42871	0.96498		0.42871	0.51919
0.43043	0.96533		0.43043	0.51957
0.43215	0.96568		0.43215	0.51996
