# Supplementary material for: Hydrogel muscles powering reconfigurable micro-metastructures with wide-spectrum programmability
Source: Nat Mater. Author manuscript; Available in PMC 2023 Oct 5. (PMC10533409; doi:10.1038/s41563-023-01649-3)
Supplement: Source Data Fig. 4 [file EMS185289-supplement-Source_Data_Fig__4.xlsx]

## Sheet: Fig. 4l
Temperature (heating, oC)	area change for one-wavelength structure (heating, %)	Standard Deviation of area change for one-wavelength structure (heating)	Temperature (cooling, oC)	area change for one-wavelength structure (cooling, %)	Standard Deviation of area change for one-wavelength structure (cooling)	Temperature (heating, oC)	area change for half-wavelength structure (heating, %)	Standard Deviation of area change for half-wavelength structure (heating)	Temperature (cooling, oC)	area change for half-wavelength structure (cooling, %)	Standard Deviation of area change for half-wavelength structure (cooling)
23	100	1.59817	60	19.0683	1.36557	23	100	1.03575	60	23.637	1.7474
24	98.9511	2.05583	59	19.1732	1.52194	25	100	2.55277	58	22.8072	1.73481
25	99.7204	2.50427	58	20.2686	1.29101	26	99.5147	1.28899	57	23.6675	1.92942
27	98.9174	2.26272	57	20.5994	0.88661	27	97.4675	0.8729	56	24.0271	1.94938
28	97.7203	3.0968	56	20.9877	1.13128	28	97.4147	1.45051	55	25.7969	3.85559
29	95.8688	2.23634	55	24.1574	1.11164	29	99.7817	0.95632	54	25.4899	1.70736
30	94.8419	2.75917	54	24.6314	1.39684	30	99.7345	2.40536	53	27.3529	2.03477
31	94.7109	2.62374	52	26.126	3.0375	31	96.286	1.46861	52	30.6276	1.92162
32	94.5996	2.41777	51	31.9987	1.13291	32	94.1933	1.3939	51	35.0635	2.66075
33	92.5679	1.8999	50	35.1238	0.84247	33	92.4834	1.3648	49	46.2899	5.75756
34	92.4557	2.0512	49	39.1743	1.38236	34	91.7326	1.58068	47	53.3585	3.23884
35	90.4742	1.81742	48	42.8816	2.11104	36	84.5144	1.57915	46	58.954	3.57995
36	89.3468	1.53808	47	44.4137	2.04399	37	83.444	2.20459	45	62.7709	3.16709
37	89.3752	1.86154	46	51.1549	1.68642	38	82.8539	2.11822	44	65.1706	4.79863
38	87.0315	1.6806	45	51.33	2.00557	39	82.9632	1.98758	43	66.7715	3.38653
39	83.7625	1.44321	44	58.5552	1.70168	41	82.4927	1.50399	42	68.9684	3.17933
40	78.3714	2.44296	43	61.2309	2.08136	42	81.9775	2.00055	41	69.6077	4.56458
40.5	76.3636	1.46361	42	63.0151	2.0684	44	76.8045	3.04276	40	71.9578	4.65004
41	74.5626	2.16345	41	68.9505	1.36019	44.5	75.6058	2.71984	39	73.6978	3.47285
42	70.6517	1.48242	40	72.2376	1.10651	45	74.4593	2.96232	38	76.3353	2.92006
43	66.6403	1.72048	39	78.3973	1.26103	45.5	72.785	3.66558	37	78.9764	1.67815
44	63.7367	2.81441	38	80.7222	1.39246	46	70.01	3.94047	36	79.1846	1.23573
45	61.5323	2.12206	37	82.1501	1.44317	47	64.5755	3.15826	35	81.5058	0.9762
46	54.3912	2.25311	36	80.7559	2.36563	50	47.1211	3.70389	34	84.5432	2.02575
47	51.9958	1.70252	35	84.6967	2.11655	51	45.6331	4.07084	33	85.0444	2.03402
48	46.8553	0.82078	34	88.2337	1.61147	52	38.2748	4.6325	32	85.5322	2.14692
49	43.3757	1.976	33	90.4957	1.81135	53	35.3999	2.38588	31	87.118	1.75056
50	39.6961	1.14096	30.5	92.7123	1.95417	54	35.273	3.06028	30	86.3915	1.16223
51	38.2819	1.67734	30	92.8179	2.00366	55	31.4228	3.05247	29	90.629	2.73747
52	34.4908	1.59267	29	93.9403	2.10283	56	29.7054	1.79366	28	94.3594	2.08495
53	32.8929	1.68564	27.8	95.3106	1.95933	57	28.7812	1.89315	26	94.812	1.46476
54	31.1827	1.57844	27	96.3972	1.89245	58	27.7017	1.1163	25.5	96.6357	1.24488
55	29.2512	1.21997	26	97.6739	1.92326	59	26.325	1.31029
56	26.789	1.5722	25	98.8934	1.9112	60	23.637	1.7474
57	25.3302	1.74197
58	24.0744	0.99742
59	26.2787	0.61189
60	22.5271	1.08127

## Sheet: Fig. 4m
Temperature (heating, oC)	Aspect ratio for one-wavelength structure (heating, %)	Standard Deviation of aspect ratio for one-wavelength structure (heating)	Temperature (cooling, oC)	aspect ratio for one-wavelength structure (cooling, %)	Standard Deviation of aspect ratio for one-wavelength structure (cooling)	Temperature (heating, oC)	Aspect ratio for half-wavelength structure (heating, %)	Standard Deviation of aspect ratio for half-wavelength structure (heating)	Temperature (cooling, oC)	aspect ratio for half-wavelength structure (cooling, %)	Standard Deviation of aspect ratio for half-wavelength structure (cooling)
23	1.01971	0.01008	60	1.03682	0.028	25.5	1.01822	0.00967	60	4.09985	0.22184
24	1.02052	0.00686	59	1.04038	0.02979	26	1.02088	0.01078	58	4.14385	0.41423
25	1.0205	0.01538	58	1.03816	0.02932	27	1.01652	0.01208	56	4.11267	0.33164
27	1.01605	0.01347	57	1.03049	0.01969	28	1.01983	0.00863	54	4.0584	0.3402
28	1.01936	0.01725	56	1.02568	0.01402	29	1.02688	0.00994	53	3.95662	0.32628
29	1.01915	0.01472	55	1.04543	0.01995	30	1.03981	0.02968	52	3.71265	0.31211
30	1.01808	0.01723	54	1.03095	0.01946	31	1.03185	0.01895	51	3.55442	0.19735
31	1.01814	0.01643	52	1.03975	0.02189	32	1.03468	0.02313	49	2.91482	0.39844
32	1.01834	0.01581	51	1.03462	0.0182	33	1.03188	0.01926	47	2.67344	0.23473
33	1.01498	0.01437	50	1.04647	0.01751	34	1.068	0.03765	46	2.36693	0.27273
34	1.01581	0.01669	49	1.0388	0.01661	35	1.0872	0.0373	45	2.08575	0.24303
35	1.01614	0.01496	48	1.03558	0.01764	36	1.08485	0.03811	44	1.93624	0.1852
36	1.01587	0.01272	47	1.03511	0.01936	37	1.04258	0.03003	43	1.91994	0.20714
37	1.01735	0.01441	46	1.03144	0.0147	38	1.04958	0.03522	42	1.85744	0.21615
38	1.02027	0.015	45	1.03047	0.01598	39	1.04158	0.0266	41	1.74162	0.18133
39	1.02878	0.01667	44	1.0306	0.01712	40	1.04683	0.03398	40	1.64117	0.17208
40	1.04254	0.08828	43	1.03425	0.02057	41	1.03797	0.01847	39	1.53325	0.16557
40.5	1.03749	0.02247	42	1.0321	0.01767	42	1.08388	0.03807	38	1.4105	0.17154
41	1.04152	0.03259	41	1.02755	0.01696	43	1.10356	0.04885	37	1.32593	0.16745
42	1.03461	0.01708	40	1.03049	0.01964	44	1.17374	0.08034	36	1.22323	0.13292
43	1.03446	0.0163	39	1.02898	0.01534	44.5	1.25604	0.08901	35	1.12238	0.1063
44	1.04194	0.0435	38	1.02621	0.01771	45	1.38021	0.13206	34	1.06125	0.01891
45	1.04606	0.02297	37	1.02499	0.01718	45.5	1.56868	0.16047	33	1.05533	0.01314
46	1.03909	0.02047	36	1.04034	0.01598	46	1.69406	0.15709	32	1.03784	0.01325
47	1.06855	0.10409	35	1.02342	0.0157	47	1.91829	0.16681	31	1.0356	0.01402
48	1.02917	0.01409	34	1.01582	0.01157	48	2.11091	0.19128	30	1.03582	0.01905
49	1.04959	0.08179	33	1.01494	0.01408	50	2.76809	0.19818	29	1.02806	0.0097
50	1.03159	0.01336	30.5	1.01518	0.0151	51	2.87353	0.26063	28	1.02431	0.01066
51	1.03015	0.0153	30	1.01364	0.01399	52	3.20275	0.32311	27	1.0303	0.01222
52	1.03349	0.01655	29	1.01484	0.01603	53	3.43865	0.22216	26	1.02608	0.01218
53	1.03663	0.019	27.8	1.01417	0.01413	54	3.43259	0.29315	25	1.02899	0.02108
54	1.03785	0.00997	27	1.01425	0.01397	55	3.62695	0.32545
55	1.03065	0.01317	26	1.01477	0.01342	56	3.7783	0.28953
56	1.03515	0.02038	25	1.01623	0.01306	57	3.8563	0.1984
57	1.05393	0.11475				58	3.88574	0.32339
58	1.04005	0.0178				59	4.06909	0.2067
59	1.03318	0.01393				60	4.09985	0.22184
60	1.02906	0.01834

## Sheet: Sheet3
Temperature (heating, oC)	Solidity for one-wavelength structure (heating, %)	Standard Deviation of solidity for one-wavelength structure (heating)	Temperature (cooling, oC)	solidity for one-wavelength structure (cooling, %)	Standard Deviation of solidity for one-wavelength structure (cooling)	Temperature (heating, oC)	solidity for half-wavelength structure (heating, %)	Standard Deviation of solidity for half-wavelength structure (heating)	Temperature (cooling, oC)	solidity for half-wavelength structure (cooling, %)	Standard Deviation of solidity for half-wavelength structure (cooling)
23	0.94729	0.02938	60	0.37233	0.01793	25.5	0.96231	0.01131	60	0.44488	0.02132
24	0.94535	0.01321	59	0.3736	0.01716	26	0.96524	0.00805	58	0.42658	0.02182
25	0.94513	0.01114	58	0.38079	0.01762	27	0.96184	0.022	56	0.43703	0.0189
27	0.94904	0.00738	57	0.38256	0.01385	28	0.96742	0.00866	54	0.44978	0.04759
28	0.94388	0.01737	56	0.37965	0.01284	29	0.96476	0.01089	53	0.48684	0.06125
29	0.94608	0.01125	55	0.41126	0.01455	30	0.93626	0.02427	52	0.47238	0.02166
30	0.93904	0.0169	54	0.41745	0.01841	31	0.94947	0.01211	51	0.47932	0.05703
31	0.94033	0.01568	52	0.42665	0.04845	32	0.94322	0.01753	49	0.50044	0.05855
32	0.94213	0.01363	51	0.49954	0.01271	33	0.94794	0.01388	47	0.54654	0.03587
33	0.94555	0.00629	50	0.52921	0.00962	34	0.92373	0.03211	46	0.56643	0.07334
34	0.94277	0.02042	49	0.56323	0.01445	35	0.91266	0.02879	45	0.60621	0.06182
35	0.94321	0.00776	48	0.59263	0.01546	36	0.90897	0.03341	44	0.66423	0.03338
36	0.94303	0.00776	47	0.60553	0.01538	37	0.94129	0.02316	42	0.7139	0.06824
37	0.93697	0.00948	46	0.65558	0.01376	38	0.93226	0.02523	41	0.70443	0.07283
38	0.93291	0.00992	45	0.65802	0.01757	39	0.93844	0.02282	40	0.78237	0.03629
39	0.89774	0.0092	44	0.71047	0.01415	40	0.94214	0.02749	39	0.77414	0.0468
40	0.84302	0.04408	43	0.73207	0.01584	41	0.94511	0.01203	38	0.76608	0.05645
40.5	0.83896	0.01457	42	0.74514	0.01509	42	0.90816	0.02355	37	0.77134	0.06025
41	0.81916	0.02168	41	0.78397	0.01111	44	0.92666	0.01649	36	0.81099	0.03803
42	0.79298	0.01322	40	0.80894	0.00942	44.5	0.91582	0.0184	35	0.83145	0.03515
43	0.76454	0.01548	39	0.85364	0.01092	45	0.88668	0.02844	34	0.88521	0.02485
44	0.74053	0.0229	38	0.87411	0.00933	45.5	0.8336	0.03855	33	0.86663	0.01541
45	0.73287	0.01803	37	0.88886	0.00847	46	0.82055	0.04037	32	0.87686	0.01585
46	0.67795	0.02026	36	0.88228	0.01327	47	0.80879	0.02889	31	0.96008	0.01187
47	0.64491	0.04499	35	0.91209	0.01443	48	0.74089	0.04875	30	0.95471	0.02215
48	0.62217	0.00657	34	0.93926	0.01091	50	0.68267	0.03323	29	0.96896	0.00947
49	0.58804	0.04755	33	0.94206	0.00651	51	0.65923	0.07184	28	0.96372	0.02015
50	0.56503	0.01126	30.5	0.9437	0.00745	52	0.60411	0.04721	27	0.95061	0.02074
51	0.55432	0.01323	30	0.94501	0.00876	53	0.56251	0.02637	26	0.97356	0.0052
52	0.52077	0.01253	29	0.94423	0.00865	54	0.55889	0.03823	25	0.95012	0.00905
53	0.50526	0.02035	27.8	0.94865	0.00457	55	0.50219	0.0665
54	0.48869	0.01481	27	0.9443	0.01231	56	0.4975	0.02549
55	0.46745	0.01406	26	0.94647	0.00508	57	0.47512	0.04962
56	0.4381	0.01992	25	0.9491	0.00675	58	0.46367	0.04399
57	0.43507	0.09254				59	0.45272	0.01682
58	0.40881	0.01052				60	0.44488	0.02132
59	0.4397	0.01
60	0.39304	0.01836
