# Supplementary material for: Hydrogel muscles powering reconfigurable micro-metastructures with wide-spectrum programmability
Source: Nat Mater. Author manuscript; Available in PMC 2023 Oct 5. (PMC10533409; doi:10.1038/s41563-023-01649-3)
Supplement: Source Data Fig. 5 [file EMS185289-supplement-Source_Data_Fig__5.xlsx]

## Sheet: Fig. 5i
Solidity distribution	Frequency of solidity for patterns at 25 oC (a.u.)	Solidity distribution	Frequency of solidity for patterns at 50 oC (a.u.)
0.8025	0	0.21	0
0.8075	0	0.23	0
0.8125	0	0.25	0
0.8175	0	0.27	0
0.8225	0	0.29	0
0.8275	0	0.31	0
0.8325	0.01476	0.33	0
0.8375	0	0.35	0.01142
0.8425	0.01476	0.37	0
0.8475	0.02952	0.39	0.01142
0.8525	0	0.41	0
0.8575	0.05905	0.43	0.03427
0.8625	0.02952	0.45	0.06854
0.8675	0.07381	0.47	0.26274
0.8725	0.02952	0.49	1.55358
0.8775	0.07381	0.51	4.5008
0.8825	0.1181	0.53	8.56751
0.8875	0.10334	0.55	12.5314
0.8925	0.3543	0.57	17.2607
0.8975	0.31001	0.59	17.9232
0.9025	0.33953	0.61	13.3539
0.9075	0.57573	0.63	8.61321
0.9125	0.97431	0.65	5.78021
0.9175	0.82669	0.67	3.9639
0.9225	1.2548	0.69	2.38748
0.9275	2.14054	0.71	1.19945
0.9325	2.52436	0.73	0.91387
0.9375	3.74963	0.75	0.47978
0.9425	4.57632	0.77	0.26274
0.9475	5.86064	0.79	0.15993
0.9525	7.38116	0.81	0.07996
0.9575	10.1122	0.83	0.04569
0.9625	8.35548	0.85	0.01142
0.9675	8.385	0.87	0.02285
0.9725	11.0127	0.89	0
0.9775	11.426	0.91	0
0.9825	5.96398	0.93	0
0.9875	3.5282	0.95	0
0.9925	5.72778	0.97	0
0.9975	4.0744	0.99	0

## Sheet: Fig. 5j
Aspect ratio distribution	Frequency of Aspect ratio for patterns at 25 oC (a.u.)	Aspect ratio distribution	Frequency of aspect ratio for patterns at 50 oC (a.u.)
0.9966	0	0.975	0
1.001	0.82645	1.025	1.7135
1.0054	2.02184	1.075	5.63171
1.0098	1.54959	1.125	9.86977
1.0142	3.15821	1.175	13.2397
1.0186	2.71547	1.225	11.8689
1.023	3.77804	1.275	8.25908
1.0274	3.54191	1.325	5.3804
1.0318	3.83707	1.375	4.11241
1.0362	5.88843	1.425	3.09573
1.0406	4.41263	1.475	2.65022
1.045	6.8477	1.525	2.19328
1.0494	10.2863	1.575	1.78204
1.0538	7.65939	1.625	1.73635
1.0582	6.951	1.675	1.33653
1.0626	3.96989	1.725	1.09664
1.067	4.73731	1.775	1.16518
1.0714	3.0549	1.825	1.19945
1.0758	2.65643	1.875	0.8796
1.0802	3.04014	1.925	1.09664
1.0846	2.27273	1.975	1.0281
1.089	2.2137	2.025	0.6854
1.0934	2.18418	2.075	0.77679
1.0978	2.12515	2.125	0.61686
1.1022	2.13991	2.175	0.54832
1.1066	1.12161	2.225	0.42266
1.111	0.72314	2.275	0.38839
1.1154	0.48701	2.325	0.36555
1.1198	0.38371	2.375	0.27416
1.1242	0.32468	2.425	0.25131
1.1286	0.16234	2.475	0.30843
1.133	0.25089	2.525	0.1942
1.1374	0.14758	2.575	0.21704
1.1418	0.20661	2.625	0.13708
1.1462	0.19185	2.675	0.11423
1.1506	0.25089	2.725	0.13708
1.155	0.08855	2.775	0.13708
1.1594	0.13282	2.825	0.18277
1.1638	0.08855	2.875	0.12566
1.1682	0.13282	2.925	0.1485
1.1726	0.05903	2.975	0.33128
1.177	0.13282	3.025	0.30843
1.1814	0.10331	3.075	0.39982
1.1858	0.07379	3.125	0.47978
1.1902	0.10331	3.175	0.50263
1.1946	0.05903	3.225	0.76536
1.199	0.08855	3.275	0.66255
1.2034	0.10331	3.325	0.52547
1.2078	0.11806	3.375	0.69682
1.2122	0.25089	3.425	0.59401
1.2166	0.10331	3.475	0.42266
1.221	0.13282	3.525	0.52547
1.2254	0.13282	3.575	0.66255
1.2298	0.1771	3.625	0.47978
1.2342	0.14758	3.675	0.5369
1.2386	0.1771	3.725	0.62828
1.243	0.14758	3.775	0.67398
1.2474	0.19185	3.825	0.58259
1.2518	0.22137	3.875	0.65113
1.2562	0.08855	3.925	0.71967
1.2606	0.11806	3.975	0.61686
1.265	0.10331	4.025	0.59401
1.2694	0.07379	4.075	0.54832
1.2738	0.07379	4.125	0.35412
1.2782	0.08855	4.175	0.22847
1.2826	0.05903	4.225	0.28558
1.287	0.05903	4.275	0.15993
1.2914	0.01476	4.325	0.29701
1.2958	0.02952	4.375	0.17135
1.3002	0.05903	4.425	0.07996
1.3046	0.07379	4.475	0.09139
1.309	0.05903	4.525	0.01142
1.3134	0.01476	4.575	0.02285
1.3178	0	4.625	0
		4.675	0.02285

## Sheet: Fig. 5k
Orientation (degree)	Frequency of orientation for patterns at 25 oC (a.u.)	Orientation (degree)	Frequency of orientation for patterns at 50 oC (a.u.)
-1	0	-1	0
1	7.57084	1	1.27942
3	6.08028	3	0.67398
5	4.56021	5	0.63971
7	4.20602	7	0.46836
9	3.3353	9	0.44551
11	2.73022	11	0.39982
13	2.11039	13	0.20562
15	1.56434	15	0.33128
17	1.15112	17	0.1942
19	0.94451	19	0.20562
21	0.88548	21	0.15993
23	0.54604	23	0.1942
25	0.48701	25	0.13708
27	0.48701	27	0.06854
29	0.29516	29	0.12566
31	0.36895	31	0.21704
33	0.1771	33	0.10281
35	0.30992	35	0.13708
37	0.20661	37	0.12566
39	0.13282	39	0.20562
41	0.16234	41	0.31985
43	0.11806	43	0.41124
45	0.13282	45	0.41124
47	0.04427	47	0.54832
49	0.19185	49	0.70825
51	0.14758	51	0.85675
53	0.05903	53	0.94814
55	0.08855	55	1.25657
57	0.13282	57	1.51931
59	0.07379	59	1.63354
61	0.10331	61	1.82774
63	0.14758	63	2.14759
65	0.10331	65	2.21613
67	0.07379	67	2.82157
69	0.19185	69	3.16427
71	0.25089	71	2.9358
73	0.1771	73	3.0843
75	0.13282	75	3.78113
77	0.11806	77	2.89011
79	0.22137	79	2.68449
81	0.25089	81	3.01576
83	0.26564	83	2.66164
85	0.20661	85	2.7416
87	0.38371	87	3.73544
89	0.29516	89	4.37514
91	0.63459	91	3.92963
93	0.47226	93	3.24423
95	0.60508	95	3.15284
97	0.32468	97	1.95339
99	0.29516	99	1.40507
101	0.32468	101	1.26799
103	0.38371	103	1.0281
105	0.33943	105	0.8339
107	0.16234	107	0.86817
109	0.22137	109	0.65113
111	0.23613	111	0.45693
113	0.26564	113	0.69682
115	0.30992	115	0.60544
117	0.19185	117	0.61686
119	0.11806	119	0.4912
121	0.07379	121	0.4912
123	0.1771	123	0.54832
125	0.25089	125	0.66255
127	0.22137	127	0.45693
129	0.08855	129	0.45693
131	0.36895	131	0.51405
133	0.20661	133	0.29701
135	0.61983	135	0.25131
137	0.33943	137	0.27416
139	0.66411	139	0.15993
141	0.79693	141	0.22847
143	0.7379	143	0.22847
145	0.67887	145	0.1942
147	0.81169	147	0.26274
149	0.88548	149	0.1485
151	0.82645	151	0.18277
153	0.94451	153	0.23989
155	0.97403	155	0.23989
157	1.16588	157	0.30843
159	1.07733	159	0.41124
161	1.32822	161	0.4912
163	1.44628	163	0.50263
165	2.24321	165	0.77679
167	3.11393	167	0.65113
169	3.83707	169	0.59401
171	3.8961	171	0.84533
173	5.44569	173	0.91387
175	4.98819	175	1.24515
177	8.10213	177	2.94722
179	6.44923	179	4.26091
181	0.13282	181	0
