# Supplementary material for: Hydrogel muscles powering reconfigurable micro-metastructures with wide-spectrum programmability
Source: Nat Mater. Author manuscript; Available in PMC 2023 Oct 5. (PMC10533409; doi:10.1038/s41563-023-01649-3)
Supplement: Source Data Fig. 6 [file EMS185289-supplement-Source_Data_Fig__6.xlsx]

## Sheet: Fig. 6f
Orientation (degree)	Light intensities for orientation at 25 oC (a.u.)		Orientation (degree)	Light intensities for orientation at 60 oC (a.u.)
0	0		0-360	23.4523
5	2.1524
10	8.34998
15	17.8452
20	29.4929
25	41.888
30	53.5357
35	63.0309
40	69.2285
45	71.3809
50	69.2285
55	63.0309
60	53.5357
65	41.888
70	29.4929
75	17.8452
80	8.34998
85	2.1524
90	1.07054e-30
95	2.1524
100	8.34998
105	17.8452
110	29.4929
115	41.888
120	53.5357
125	63.0309
130	69.2285
135	71.3809
140	69.2285
145	63.0309
150	53.5357
155	41.888
160	29.4929
165	17.8452
170	8.34998
175	2.1524
180	4.28217e-30
185	2.1524
190	8.34998
195	17.8452
200	29.4929
205	41.888
210	53.5357
215	63.0309
220	69.2285
225	71.3809
230	69.2285
235	63.0309
240	53.5357
245	41.888
250	29.4929
255	17.8452
260	8.34998
265	2.1524
270	9.63488e-30
275	2.1524
280	8.34998
285	17.8452
290	29.4929
295	41.888
300	53.5357
305	63.0309
310	69.2285
315	71.3809
320	69.2285
325	63.0309
330	53.5357
335	41.888
340	29.4929
345	17.8452
350	8.34998
355	2.1524
360	1.71287e-29
