# Supplementary material for: Hydrogel muscles powering reconfigurable micro-metastructures with wide-spectrum programmability
Source: Nat Mater. Author manuscript; Available in PMC 2023 Oct 5. (PMC10533409; doi:10.1038/s41563-023-01649-3)
Supplement: Supplementary Data [file EMS185289-supplement-Supplementary_Data.xlsx]

## Sheet: Supplementary Fig. 5a 
Position (m)	Resulted profile by a laser scanning speed of 20000 µm/s	Position (m)	Resulted profile by a laser scanning speed of 40000 µm/s	Position (m)	Resulted profile by a laser scanning speed of 60000 µm/s	Position (m)	Resulted profile by a laser scanning speed of 80000 µm/s	Position (m)	Resulted profile by a laser scanning speed of 100000 µm/s
1.60645e-07	0	1.0209e-06	0	-4.24636e-07	0	8.8466e-07	0	1.69733e-06	-1.2858e-10
1.80383e-07	-2.89778e-09	1.04094e-06	-2.05382e-09	-4.04591e-07	-3.05527e-09	9.0502e-07	-2.50442e-09	1.71686e-06	4.22589e-09
2.00121e-07	-2.62233e-09	1.06098e-06	1.52577e-09	-3.84545e-07	-4.06691e-09	9.2538e-07	5.13605e-10	1.73639e-06	4.96239e-09
2.19859e-07	-1.43557e-09	1.08102e-06	1.57106e-09	-3.645e-07	5.81237e-10	9.45741e-07	-2.65202e-09	1.75593e-06	0
2.39598e-07	-1.41751e-09	1.10106e-06	-4.07454e-11	-3.44455e-07	-1.46722e-09	9.66101e-07	-2.95092e-09	1.77546e-06	-1.65229e-09
2.59336e-07	-2.09794e-09	1.1211e-06	1.84536e-09	-3.2441e-07	-1.47933e-09	9.86461e-07	4.68195e-10	1.79499e-06	-1.39191e-09
2.79074e-07	-1.06671e-09	1.14114e-06	4.28718e-09	-3.04365e-07	1.26525e-09	1.00682e-06	-3.57146e-09	1.81453e-06	-1.25203e-09
2.98812e-07	-5.01132e-10	1.16118e-06	-1.96214e-09	-2.8432e-07	-2.68861e-09	1.02718e-06	-6.17092e-10	1.83406e-06	-2.4905e-10
3.1855e-07	9.67572e-10	1.18122e-06	-1.03051e-08	-2.64275e-07	1.04277e-09	1.04754e-06	-2.30297e-09	1.85359e-06	-9.95935e-10
3.38288e-07	2.8844e-11	1.20126e-06	-2.94494e-10	-2.4423e-07	-2.08071e-09	1.0679e-06	-8.1926e-10	1.87313e-06	-2.34263e-09
3.58026e-07	-1.01993e-09	1.2213e-06	4.92029e-10	-2.24185e-07	1.04221e-09	1.08826e-06	1.806e-10	1.89266e-06	-1.22232e-09
3.77764e-07	-2.17889e-10	1.24134e-06	2.2419e-10	-2.0414e-07	-2.93207e-10	1.10862e-06	5.27442e-10	1.91219e-06	8.04296e-10
3.97502e-07	-2.45538e-09	1.26138e-06	-3.39878e-09	-1.84095e-07	-8.65698e-10	1.12898e-06	-2.54905e-09	1.93173e-06	-1.48589e-10
4.1724e-07	-2.15628e-09	1.28142e-06	-3.45153e-10	-1.6405e-07	-4.16595e-11	1.14934e-06	-2.08599e-10	1.95126e-06	-6.69919e-10
4.36979e-07	-1.61162e-09	1.30146e-06	2.77396e-10	-1.44005e-07	-1.16863e-09	1.1697e-06	9.99788e-11	1.97079e-06	-1.69011e-09
4.56717e-07	4.70079e-10	1.3215e-06	1.33741e-09	-1.2396e-07	-3.70934e-10	1.19006e-06	-3.12574e-09	1.99033e-06	4.74817e-11
4.76455e-07	1.05475e-09	1.34154e-06	-3.85626e-09	-1.03915e-07	-1.71692e-09	1.21042e-06	-1.71856e-09	2.00986e-06	-3.00527e-09
4.96193e-07	-1.87304e-09	1.36158e-06	7.50788e-10	-8.387e-08	-5.84525e-10	1.23078e-06	-3.71561e-09	2.02939e-06	-2.65951e-09
5.15931e-07	1.09724e-09	1.38162e-06	4.14821e-09	-6.3825e-08	-2.54805e-09	1.25114e-06	9.13003e-10	2.04893e-06	-2.658e-09
5.35669e-07	1.49274e-09	1.40166e-06	-7.77163e-10	-4.37799e-08	-2.12507e-09	1.2715e-06	-9.11249e-10	2.06846e-06	9.20105e-10
5.55407e-07	-4.57346e-10	1.4217e-06	-7.91952e-11	-2.37349e-08	-1.10818e-09	1.29186e-06	-3.73322e-09	2.08799e-06	-3.05924e-09
5.75145e-07	-5.69344e-10	1.44174e-06	-1.1999e-09	-3.68986e-09	-2.39323e-09	1.31222e-06	-1.37834e-09	2.10753e-06	-4.06408e-09
5.94883e-07	-3.01173e-10	1.46178e-06	5.19685e-10	1.63552e-08	-1.70649e-09	1.33258e-06	-8.75713e-11	2.12706e-06	-5.44636e-10
6.14621e-07	5.036e-10	1.48182e-06	1.95732e-09	3.64002e-08	-1.43001e-10	1.35294e-06	5.51998e-10	2.14659e-06	6.16941e-10
6.3436e-07	-4.56047e-10	1.50186e-06	6.06451e-10	5.64452e-08	-3.20611e-09	1.3733e-06	4.99443e-10	2.16613e-06	6.90761e-10
6.54098e-07	1.28096e-09	1.5219e-06	1.84582e-09	7.64903e-08	-1.3152e-09	1.39367e-06	-2.37437e-09	2.18566e-06	3.06424e-09
6.73836e-07	-7.41254e-11	1.54194e-06	-6.01904e-10	9.65353e-08	1.08816e-10	1.41403e-06	1.13284e-09	2.20519e-06	-1.27435e-09
6.93574e-07	-2.2303e-09	1.56198e-06	-1.59253e-10	1.1658e-07	-1.99641e-09	1.43439e-06	-3.8608e-11	2.22473e-06	-3.34924e-10
7.13312e-07	2.45714e-11	1.58202e-06	6.60293e-11	1.36625e-07	-2.17474e-09	1.45475e-06	-4.14062e-11	2.24426e-06	-1.20584e-09
7.3305e-07	-5.91984e-10	1.60206e-06	1.90294e-09	1.5667e-07	-4.6769e-10	1.47511e-06	-1.07138e-09	2.26379e-06	-8.75181e-09
7.52788e-07	-4.79109e-10	1.6221e-06	1.17294e-10	1.76715e-07	-1.18514e-10	1.49547e-06	2.41562e-09	2.28333e-06	-7.26124e-09
7.72526e-07	-3.15838e-09	1.64214e-06	3.67017e-09	1.9676e-07	-1.13085e-09	1.51583e-06	1.96178e-09	2.30286e-06	-1.49957e-08
7.92264e-07	-3.24469e-09	1.66218e-06	-1.37261e-09	2.16805e-07	-1.7803e-09	1.53619e-06	2.43654e-09	2.32239e-06	-1.68807e-08
8.12002e-07	-2.94264e-09	1.68222e-06	-3.60887e-10	2.36851e-07	-1.43385e-09	1.55655e-06	-2.36923e-09	2.34193e-06	-1.95393e-08
8.31741e-07	-2.12127e-09	1.70226e-06	7.45422e-10	2.56896e-07	-4.88958e-10	1.57691e-06	2.71666e-09	2.36146e-06	-1.05203e-08
8.51479e-07	-1.71281e-09	1.7223e-06	-4.42651e-09	2.76941e-07	1.08895e-09	1.59727e-06	2.10457e-09	2.38099e-06	-2.77763e-08
8.71217e-07	-1.74272e-09	1.74234e-06	-4.05416e-09	2.96986e-07	3.50365e-10	1.61763e-06	1.2833e-09	2.40053e-06	-3.28054e-08
8.90955e-07	-2.40201e-09	1.76238e-06	-2.30302e-09	3.17031e-07	1.15247e-09	1.63799e-06	2.87127e-09	2.42006e-06	-3.1218e-08
9.10693e-07	7.21294e-10	1.78242e-06	8.02174e-11	3.37076e-07	-8.95782e-10	1.65835e-06	7.82165e-11	2.43959e-06	-4.17773e-08
9.30431e-07	-1.63547e-10	1.80246e-06	-2.87619e-09	3.57121e-07	-1.27755e-10	1.67871e-06	-1.21418e-09	2.45913e-06	-4.69957e-08
9.50169e-07	-1.98699e-09	1.8225e-06	-1.73188e-12	3.77166e-07	3.12027e-11	1.69907e-06	2.25555e-10	2.47866e-06	2.77297e-07
9.69907e-07	1.39734e-09	1.84254e-06	2.44636e-09	3.97211e-07	2.05686e-11	1.71943e-06	3.10774e-09	2.49819e-06	2.96931e-07
9.89645e-07	7.04404e-10	1.86258e-06	-5.61522e-10	4.17256e-07	-8.70456e-10	1.73979e-06	-1.56402e-11	2.51773e-06	5.01983e-07
1.00938e-06	-5.74248e-10	1.88262e-06	-1.3466e-09	4.37301e-07	-6.95554e-10	1.76015e-06	-8.54879e-10	2.53726e-06	4.17755e-07
1.02912e-06	4.80863e-10	1.90266e-06	-7.99264e-10	4.57346e-07	-5.0428e-10	1.78051e-06	1.79508e-09	2.55679e-06	5.76597e-07
1.04886e-06	-5.94972e-10	1.9227e-06	-5.71345e-09	4.77391e-07	-9.96946e-10	1.80087e-06	5.98058e-10	2.57633e-06	6.7999e-07
1.0686e-06	9.28529e-10	1.94274e-06	-3.13612e-09	4.97436e-07	-1.69026e-10	1.82123e-06	2.28686e-09	2.59586e-06	7.6828e-07
1.08834e-06	-1.74165e-09	1.96278e-06	-1.13178e-09	5.17481e-07	-7.97207e-10	1.84159e-06	-7.45526e-10	2.61539e-06	7.81254e-07
1.10807e-06	-5.48295e-10	1.98282e-06	2.26828e-10	5.37526e-07	-8.95153e-10	1.86195e-06	1.44077e-09	2.63493e-06	9.08235e-07
1.12781e-06	1.27352e-09	2.00286e-06	-9.92986e-10	5.57571e-07	2.67461e-10	1.88231e-06	2.27192e-09	2.65446e-06	9.91834e-07
1.14755e-06	2.34065e-10	2.0229e-06	1.07559e-10	5.77616e-07	-5.95369e-10	1.90267e-06	2.79566e-09	2.67399e-06	1.05384e-06
1.16729e-06	-1.96029e-10	2.04294e-06	-2.9926e-09	5.97661e-07	-7.46065e-10	1.92303e-06	-5.53233e-10	2.69353e-06	1.07317e-06
1.18703e-06	5.0347e-10	2.06298e-06	2.00471e-09	6.17706e-07	6.23961e-11	1.94339e-06	5.9351e-10	2.71306e-06	1.13871e-06
1.20676e-06	7.1548e-10	2.08302e-06	1.56688e-09	6.37751e-07	-4.41735e-10	1.96375e-06	-8.39074e-10	2.73259e-06	1.2042e-06
1.2265e-06	-3.41267e-10	2.10306e-06	2.05e-10	6.57796e-07	-9.15301e-10	1.98411e-06	-5.83636e-10	2.75213e-06	1.24991e-06
1.24624e-06	9.31798e-10	2.1231e-06	-2.88583e-09	6.77841e-07	4.65591e-10	2.00447e-06	1.47624e-09	2.77166e-06	1.27369e-06
1.26598e-06	-2.48126e-12	2.14314e-06	-1.14997e-09	6.97886e-07	5.12255e-10	2.02483e-06	-8.01622e-11	2.79119e-06	1.32064e-06
1.28572e-06	-1.54906e-10	2.16318e-06	1.24255e-09	7.17931e-07	-2.67951e-11	2.04519e-06	-1.70755e-10	2.81073e-06	1.3515e-06
1.30545e-06	-6.62697e-10	2.18322e-06	-5.20413e-10	7.37976e-07	-2.82083e-10	2.06555e-06	3.36377e-09	2.83026e-06	1.3528e-06
1.32519e-06	2.29225e-10	2.20326e-06	-7.10861e-10	7.58021e-07	-1.02941e-09	2.08591e-06	3.45404e-09	2.84979e-06	1.37712e-06
1.34493e-06	-5.96888e-10	2.2233e-06	-6.19644e-11	7.78066e-07	-5.68014e-10	2.10627e-06	2.5084e-09	2.86933e-06	1.39641e-06
1.36467e-06	1.37915e-09	2.24334e-06	-1.0673e-09	7.98111e-07	-1.05068e-09	2.12663e-06	2.3622e-09	2.88886e-06	1.411e-06
1.38441e-06	-6.34762e-10	2.26338e-06	-4.64763e-10	8.18156e-07	-1.11497e-09	2.14699e-06	1.97862e-09	2.90839e-06	1.41901e-06
1.40415e-06	1.47111e-10	2.28342e-06	-6.12561e-10	8.38201e-07	-4.05285e-10	2.16735e-06	3.00836e-10	2.92793e-06	1.42914e-06
1.42388e-06	-5.14514e-11	2.30346e-06	4.46469e-09	8.58247e-07	1.95262e-10	2.18771e-06	1.94655e-10	2.94746e-06	1.43567e-06
1.44362e-06	1.01873e-09	2.32351e-06	2.66909e-10	8.78292e-07	-3.80614e-11	2.20807e-06	-3.28984e-10	2.96699e-06	1.44096e-06
1.46336e-06	-3.38527e-10	2.34355e-06	-1.56618e-09	8.98337e-07	-1.23824e-09	2.22843e-06	-2.7853e-09	2.98653e-06	1.4437e-06
1.4831e-06	9.09007e-10	2.36359e-06	7.84026e-09	9.18382e-07	-4.07384e-10	2.24879e-06	-6.74131e-10	3.00606e-06	1.43605e-06
1.50284e-06	-8.94813e-10	2.38363e-06	4.02862e-10	9.38427e-07	4.51249e-11	2.26915e-06	-1.25689e-09	3.02559e-06	1.43241e-06
1.52257e-06	-7.41401e-10	2.40367e-06	4.26412e-09	9.58472e-07	-9.40278e-10	2.28951e-06	-1.88346e-11	3.04513e-06	1.43046e-06
1.54231e-06	-1.34469e-09	2.42371e-06	2.81574e-09	9.78517e-07	-8.39534e-11	2.30987e-06	-2.67806e-10	3.06466e-06	1.42357e-06
1.56205e-06	5.01846e-11	2.44375e-06	2.97262e-09	9.98562e-07	-9.44755e-10	2.33023e-06	-6.53201e-10	3.08419e-06	1.41745e-06
1.58179e-06	8.42972e-10	2.46379e-06	5.02216e-09	1.01861e-06	1.8078e-10	2.35059e-06	1.25788e-09	3.10373e-06	1.40643e-06
1.60153e-06	-1.35284e-09	2.48383e-06	9.98728e-07	1.03865e-06	-1.30394e-09	2.37096e-06	1.4582e-09	3.12326e-06	1.38986e-06
1.62126e-06	1.8937e-10	2.50387e-06	1.49228e-06	1.0587e-06	-4.73077e-10	2.39132e-06	1.84815e-07	3.14279e-06	1.39118e-06
1.641e-06	-3.64805e-10	2.52391e-06	1.89395e-06	1.07874e-06	6.33358e-10	2.41168e-06	3.90532e-07	3.16233e-06	1.37233e-06
1.66074e-06	-3.26898e-10	2.54395e-06	1.98271e-06	1.09879e-06	-3.97519e-10	2.43204e-06	5.48835e-07	3.18186e-06	1.3744e-06
1.68048e-06	1.31627e-09	2.56399e-06	2.05162e-06	1.11883e-06	-2.91528e-10	2.4524e-06	5.83291e-07	3.20139e-06	1.35863e-06
1.70022e-06	-2.70185e-10	2.58403e-06	2.0977e-06	1.13888e-06	-3.55262e-12	2.47276e-06	6.25343e-07	3.22093e-06	1.38929e-06
1.71996e-06	1.69676e-09	2.60407e-06	2.13897e-06	1.15892e-06	3.17287e-10	2.49312e-06	8.43272e-07	3.24046e-06	1.32915e-06
1.73969e-06	5.34133e-10	2.62411e-06	2.16663e-06	1.17897e-06	-1.93023e-10	2.51348e-06	8.40116e-07	3.25999e-06	1.31124e-06
1.75943e-06	2.71936e-09	2.64415e-06	2.18959e-06	1.19901e-06	-6.76524e-10	2.53384e-06	1.02763e-06	3.27953e-06	1.29384e-06
1.77917e-06	2.47058e-10	2.66419e-06	2.20911e-06	1.21906e-06	-1.28099e-09	2.5542e-06	1.09276e-06	3.29906e-06	1.26403e-06
1.79891e-06	2.55858e-09	2.68423e-06	2.22468e-06	1.2391e-06	-2.79285e-10	2.57456e-06	1.20086e-06	3.31859e-06	1.23169e-06
1.81865e-06	-1.79525e-10	2.70427e-06	2.22793e-06	1.25915e-06	-1.31394e-09	2.59492e-06	1.21808e-06	3.33813e-06	1.17699e-06
1.83838e-06	1.78818e-09	2.72431e-06	2.23939e-06	1.27919e-06	-1.86726e-10	2.61528e-06	1.27389e-06	3.35766e-06	1.10818e-06
1.85812e-06	-1.40767e-09	2.74435e-06	2.24799e-06	1.29924e-06	-1.00947e-09	2.63564e-06	1.35572e-06	3.37719e-06	1.00011e-06
1.87786e-06	-1.33207e-09	2.76439e-06	2.26048e-06	1.31928e-06	-1.17283e-09	2.656e-06	1.46331e-06	3.39673e-06	8.83151e-07
1.8976e-06	-1.00362e-09	2.78443e-06	2.26792e-06	1.33933e-06	-1.24615e-09	2.67636e-06	1.4909e-06	3.41626e-06	6.5874e-07
1.91734e-06	1.83382e-10	2.80447e-06	2.27763e-06	1.35937e-06	-6.99192e-10	2.69672e-06	1.63696e-06	3.43579e-06	5.1981e-07
1.93707e-06	4.03595e-10	2.82451e-06	2.2886e-06	1.37942e-06	6.1032e-11	2.71708e-06	1.7175e-06	3.45533e-06	3.1108e-07
1.95681e-06	4.36451e-10	2.84455e-06	2.27908e-06	1.39946e-06	1.97687e-12	2.73744e-06	1.69293e-06	3.47486e-06	-4.04874e-08
1.97655e-06	-3.3342e-09	2.86459e-06	2.29521e-06	1.41951e-06	2.13941e-10	2.7578e-06	1.71788e-06	3.49439e-06	-3.43561e-08
1.99629e-06	-3.52963e-09	2.88463e-06	2.30329e-06	1.43955e-06	-3.2336e-10	2.77816e-06	1.75425e-06	3.51393e-06	-3.01753e-08
2.01603e-06	-4.09522e-09	2.90467e-06	2.29991e-06	1.4596e-06	3.88074e-10	2.79852e-06	1.7831e-06	3.53346e-06	-2.24765e-08
2.03576e-06	3.114e-10	2.92471e-06	2.30207e-06	1.47964e-06	2.10933e-10	2.81888e-06	1.82765e-06	3.55299e-06	-1.84184e-08
2.0555e-06	-1.8931e-09	2.94475e-06	2.30075e-06	1.49969e-06	7.83215e-10	2.83924e-06	1.85953e-06	3.57253e-06	-1.38005e-08
2.07524e-06	-4.19037e-09	2.96479e-06	2.30463e-06	1.51973e-06	1.14268e-09	2.8596e-06	1.88095e-06	3.59206e-06	-4.22685e-09
2.09498e-06	-3.04884e-09	2.98483e-06	2.30715e-06	1.53978e-06	1.79045e-09	2.87996e-06	1.90309e-06	3.61159e-06	4.4319e-09
2.11472e-06	-3.52712e-09	3.00487e-06	2.30476e-06	1.55982e-06	1.37047e-09	2.90032e-06	1.92291e-06	3.63113e-06	3.24673e-09
2.13446e-06	-3.4306e-09	3.02491e-06	2.29938e-06	1.57987e-06	1.02871e-09	2.92068e-06	1.93095e-06	3.65066e-06	1.89422e-09
2.15419e-06	-6.26538e-09	3.04495e-06	2.29732e-06	1.59991e-06	1.94933e-09	2.94104e-06	1.93945e-06	3.67019e-06	-3.74615e-10
2.17393e-06	-7.32664e-09	3.06499e-06	2.29093e-06	1.61996e-06	-1.03193e-10	2.9614e-06	1.95245e-06	3.68973e-06	5.97553e-10
2.19367e-06	-8.34607e-09	3.08503e-06	2.2796e-06	1.64e-06	1.60708e-09	2.98176e-06	1.96623e-06	3.70926e-06	-2.31603e-09
2.21341e-06	-4.14955e-09	3.10507e-06	2.26647e-06	1.66005e-06	6.31713e-11	3.00212e-06	1.97266e-06	3.72879e-06	-3.75167e-09
2.23315e-06	-5.27721e-09	3.12511e-06	2.25599e-06	1.68009e-06	-1.65598e-09	3.02248e-06	1.9786e-06	3.74833e-06	-2.68983e-09
2.25288e-06	-8.51671e-09	3.14515e-06	2.24077e-06	1.70014e-06	2.29612e-10	3.04284e-06	1.98064e-06	3.76786e-06	1.11004e-09
2.27262e-06	-8.43656e-09	3.16519e-06	2.22309e-06	1.72018e-06	3.58061e-10	3.0632e-06	1.98078e-06	3.78739e-06	-2.49247e-09
2.29236e-06	-7.91167e-09	3.18523e-06	2.21213e-06	1.74023e-06	-9.39578e-10	3.08356e-06	1.98613e-06	3.80693e-06	-1.52795e-09
2.3121e-06	-5.13032e-09	3.20527e-06	2.19572e-06	1.76027e-06	-4.00038e-10	3.10392e-06	1.98581e-06	3.82646e-06	1.28284e-09
2.33184e-06	-6.11791e-09	3.22531e-06	2.18194e-06	1.78032e-06	-9.10054e-10	3.12428e-06	1.98267e-06	3.84599e-06	-2.57387e-09
2.35157e-06	-7.25649e-09	3.24535e-06	2.16597e-06	1.80036e-06	-1.61016e-09	3.14464e-06	1.97399e-06	3.86553e-06	-1.91767e-09
2.37131e-06	-9.92301e-09	3.26539e-06	2.15007e-06	1.82041e-06	2.25415e-10	3.165e-06	1.97393e-06	3.88506e-06	-2.34695e-09
2.39105e-06	5.86876e-08	3.28543e-06	2.11463e-06	1.84045e-06	2.88772e-09	3.18536e-06	1.96553e-06	3.90459e-06	-7.26095e-09
2.41079e-06	2.52836e-07	3.30547e-06	2.0798e-06	1.8605e-06	1.12442e-09	3.20572e-06	1.95369e-06	3.92413e-06	1.54413e-10
2.43053e-06	3.25715e-07	3.32551e-06	2.03084e-06	1.88054e-06	1.87951e-09	3.22608e-06	1.93544e-06	3.94366e-06	1.74979e-09
2.45026e-06	4.60434e-07	3.34555e-06	1.92154e-06	1.90059e-06	-1.23258e-09	3.24644e-06	1.92069e-06	3.9632e-06	9.67551e-10
2.47e-06	5.78681e-07	3.36559e-06	1.87349e-06	1.92063e-06	-8.97721e-11	3.2668e-06	1.89435e-06	3.98273e-06	-4.68867e-09
2.48974e-06	6.96998e-07	3.38563e-06	1.80738e-06	1.94068e-06	2.30956e-09	3.28716e-06	1.8636e-06	4.00226e-06	-6.48318e-10
2.50948e-06	9.64934e-07	3.40567e-06	1.74686e-06	1.96072e-06	1.66598e-09	3.30752e-06	1.83475e-06	4.0218e-06	-3.64291e-09
2.52922e-06	1.08316e-06	3.42571e-06	1.71141e-06	1.98077e-06	2.95145e-09	3.32788e-06	1.80802e-06	4.04133e-06	3.07637e-09
2.54896e-06	1.19953e-06	3.44575e-06	1.59925e-06	2.00081e-06	-5.32474e-10	3.34825e-06	1.78483e-06	4.06086e-06	-4.28652e-09
2.56869e-06	1.34765e-06	3.46579e-06	1.51411e-06	2.02086e-06	1.16863e-09	3.36861e-06	1.72366e-06	4.0804e-06	5.72375e-10
2.58843e-06	1.39374e-06	3.48583e-06	1.46201e-06	2.0409e-06	-1.92239e-09	3.38897e-06	1.64974e-06	4.09993e-06	-4.58158e-10
2.60817e-06	1.5056e-06	3.50587e-06	1.35649e-06	2.06095e-06	3.36303e-09	3.40933e-06	1.45562e-06	4.11946e-06	-4.33677e-10
2.62791e-06	1.69349e-06	3.52591e-06	1.17767e-06	2.08099e-06	2.00551e-09	3.42969e-06	1.18503e-06	4.139e-06	-1.80891e-09
2.64765e-06	1.89832e-06	3.54595e-06	1.19756e-06	2.10104e-06	1.19731e-09	3.45005e-06	9.76491e-07	4.15853e-06	-3.75519e-11
2.66738e-06	1.83378e-06	3.56599e-06	9.76971e-07	2.12108e-06	1.6797e-09	3.47041e-06	1.71801e-09	4.17806e-06	-1.15574e-09
2.68712e-06	2.03284e-06	3.58603e-06	8.51407e-07	2.14113e-06	2.07568e-09	3.49077e-06	4.39943e-09	4.1976e-06	1.12777e-09
2.70686e-06	2.19313e-06	3.60607e-06	8.78835e-07	2.16117e-06	1.68494e-09	3.51113e-06	3.83335e-10	4.21713e-06	1.79421e-09
2.7266e-06	2.23325e-06	3.62611e-06	6.54314e-07	2.18122e-06	-7.79364e-11	3.53149e-06	1.15936e-09	4.23666e-06	1.87129e-09
2.74634e-06	2.26981e-06	3.64615e-06	5.3121e-07	2.20126e-06	1.03029e-09	3.55185e-06	1.79159e-10	4.2562e-06	-2.98087e-10
2.76607e-06	2.28413e-06	3.66619e-06	5.90392e-07	2.22131e-06	2.27976e-09	3.57221e-06	6.6415e-10	4.27573e-06	5.32964e-10
2.78581e-06	2.3028e-06	3.68623e-06	3.08874e-07	2.24135e-06	1.90306e-09	3.59257e-06	-4.47932e-10	4.29526e-06	5.27302e-09
2.80555e-06	2.3088e-06	3.70627e-06	3.99319e-09	2.2614e-06	1.09526e-09	3.61293e-06	9.68382e-10	4.3148e-06	4.51564e-10
2.82529e-06	2.32453e-06	3.72631e-06	1.74173e-09	2.28144e-06	6.58528e-10	3.63329e-06	6.22061e-11	4.33433e-06	5.14706e-09
2.84503e-06	2.32388e-06	3.74635e-06	2.98807e-10	2.30149e-06	3.42686e-09	3.65365e-06	7.47177e-10	4.35386e-06	3.60251e-09
2.86476e-06	2.33242e-06	3.76639e-06	-6.52984e-10	2.32153e-06	5.7724e-10	3.67401e-06	1.90162e-09	4.3734e-06	1.8365e-09
2.8845e-06	2.3486e-06	3.78643e-06	9.98198e-10	2.34158e-06	4.24833e-07	3.69437e-06	2.37722e-09	4.39293e-06	-1.05815e-11
2.90424e-06	2.35394e-06	3.80647e-06	2.44565e-09	2.36162e-06	4.57827e-07	3.71473e-06	2.87556e-09	4.41246e-06	-3.17359e-09
2.92398e-06	2.34532e-06	3.82651e-06	2.24874e-09	2.38167e-06	5.56323e-07	3.73509e-06	1.89506e-09	4.432e-06	2.70832e-09
2.94372e-06	2.35278e-06	3.84655e-06	1.26239e-09	2.40171e-06	7.73832e-07	3.75545e-06	3.27834e-09	4.45153e-06	-1.29148e-10
2.96346e-06	2.35758e-06	3.86659e-06	1.99134e-09	2.42176e-06	7.39775e-07	3.77581e-06	3.79305e-09	4.47106e-06	4.60674e-09
2.98319e-06	2.35153e-06	3.88663e-06	-1.06382e-10	2.4418e-06	8.40073e-07	3.79617e-06	1.83848e-09	4.4906e-06	2.11988e-09
3.00293e-06	2.34215e-06	3.90667e-06	2.6841e-09	2.46185e-06	8.21683e-07	3.81653e-06	1.23906e-09	4.51013e-06	-4.42469e-10
3.02267e-06	2.35099e-06	3.92671e-06	1.51558e-09	2.48189e-06	9.25217e-07	3.83689e-06	-9.41067e-10	4.52966e-06	2.05697e-10
3.04241e-06	2.33356e-06	3.94675e-06	2.09147e-09	2.50194e-06	9.77349e-07	3.85725e-06	1.59363e-09	4.5492e-06	-8.38706e-10
3.06215e-06	2.33316e-06	3.96679e-06	1.0039e-09	2.52198e-06	1.08377e-06	3.87761e-06	-8.08151e-11	4.56873e-06	-8.6402e-12
3.08188e-06	2.3205e-06	3.98683e-06	8.813e-10	2.54203e-06	1.15725e-06	3.89797e-06	-8.10295e-10	4.58826e-06	-2.11715e-09
3.10162e-06	2.29788e-06	4.00687e-06	1.42081e-09	2.56207e-06	1.34375e-06	3.91833e-06	-7.25146e-11	4.6078e-06	2.70972e-09
3.12136e-06	2.34548e-06	4.02691e-06	3.64744e-09	2.58212e-06	1.34706e-06	3.93869e-06	1.83146e-09	4.62733e-06	6.19751e-11
3.1411e-06	2.32847e-06	4.04695e-06	-4.6748e-11	2.60216e-06	1.4723e-06	3.95905e-06	1.62657e-09	4.64686e-06	5.9625e-10
3.16084e-06	2.31017e-06	4.06699e-06	1.12759e-09	2.62221e-06	1.54917e-06	3.97941e-06	2.48578e-09	4.6664e-06	-5.52412e-09
3.18057e-06	2.27784e-06	4.08703e-06	9.83914e-12	2.64225e-06	1.56535e-06	3.99977e-06	4.46094e-09	4.68593e-06	-1.31308e-09
3.20031e-06	2.24746e-06	4.10707e-06	5.09681e-10	2.6623e-06	1.6996e-06	4.02013e-06	2.86543e-09	4.70546e-06	-2.01787e-09
3.22005e-06	2.2437e-06	4.12711e-06	9.60245e-10	2.68234e-06	1.72225e-06	4.04049e-06	2.93884e-09	4.725e-06	-3.30382e-09
3.23979e-06	2.22456e-06	4.14715e-06	5.34965e-10	2.70239e-06	1.76941e-06	4.06085e-06	3.27964e-09	4.74453e-06	9.4542e-10
3.25953e-06	2.202e-06	4.16719e-06	-2.21589e-09	2.72243e-06	1.80429e-06	4.08121e-06	7.40069e-10	4.76406e-06	5.21785e-09
3.27926e-06	2.17114e-06	4.18723e-06	-1.66801e-09	2.74248e-06	1.8903e-06	4.10157e-06	1.69296e-09	4.7836e-06	1.34575e-09
3.299e-06	2.14053e-06	4.20727e-06	1.16179e-09	2.76252e-06	1.90843e-06	4.12193e-06	1.83848e-10	4.80313e-06	1.01113e-09
3.31874e-06	2.12972e-06	4.22731e-06	-5.63887e-12	2.78257e-06	1.93369e-06	4.14229e-06	-2.96625e-10	4.82266e-06	1.94298e-09
3.33848e-06	2.08324e-06	4.24735e-06	-7.79255e-10	2.80261e-06	1.96227e-06	4.16265e-06	2.35338e-09	4.8422e-06	-3.317e-09
3.35822e-06	2.02482e-06	4.2674e-06	-8.36189e-10	2.82266e-06	1.99127e-06	4.18301e-06	2.01042e-10	4.86173e-06	-2.36404e-12
3.37796e-06	1.98426e-06	4.28744e-06	5.88307e-11	2.8427e-06	2.00673e-06	4.20337e-06	2.92935e-12	4.88126e-06	1.33355e-10
3.39769e-06	1.94217e-06	4.30748e-06	-1.29203e-09	2.86275e-06	2.02637e-06	4.22373e-06	2.68658e-09	4.9008e-06	7.59201e-10
3.41743e-06	1.87687e-06	4.32752e-06	1.47156e-10	2.88279e-06	2.05662e-06	4.24409e-06	1.26134e-09	4.92033e-06	3.08091e-11
3.43717e-06	1.80844e-06	4.34756e-06	-2.65391e-10	2.90284e-06	2.07226e-06	4.26445e-06	2.43361e-09	4.93986e-06	-5.20231e-10
3.45691e-06	1.74252e-06	4.3676e-06	7.36327e-10	2.92288e-06	2.08125e-06	4.28481e-06	2.31259e-09	4.9594e-06	2.09286e-09
3.47665e-06	1.66794e-06	4.38764e-06	-3.31693e-09	2.94293e-06	2.08965e-06	4.30517e-06	2.3389e-09	4.97893e-06	-9.91577e-10
3.49638e-06	1.61547e-06	4.40768e-06	-2.3143e-09	2.96297e-06	2.09666e-06	4.32554e-06	-1.63566e-09	4.99846e-06	-8.83347e-11
3.51612e-06	1.53625e-06	4.42772e-06	2.45273e-09	2.98302e-06	2.10037e-06	4.3459e-06	4.22915e-11	5.018e-06	-9.92259e-10
3.53586e-06	1.46383e-06	4.44776e-06	-4.34557e-10	3.00306e-06	2.10223e-06	4.36626e-06	8.22573e-10	5.03753e-06	-6.03677e-11
3.5556e-06	1.38218e-06	4.4678e-06	1.27293e-09	3.02311e-06	2.10556e-06	4.38662e-06	1.4446e-09	5.05706e-06	1.87151e-09
3.57534e-06	1.27961e-06	4.48784e-06	5.99525e-12	3.04316e-06	2.10395e-06	4.40698e-06	2.59869e-09	5.0766e-06	1.70837e-09
3.59507e-06	1.17134e-06	4.50788e-06	1.44519e-09	3.0632e-06	2.10281e-06	4.42734e-06	-7.05573e-10	5.09613e-06	-8.3437e-11
3.61481e-06	1.02535e-06	4.52792e-06	1.15597e-09	3.08325e-06	2.10316e-06	4.4477e-06	-6.26252e-11	5.11566e-06	2.86483e-09
3.63455e-06	8.62031e-07	4.54796e-06	1.37061e-09	3.10329e-06	2.10042e-06	4.46806e-06	2.63818e-10	5.1352e-06	8.03387e-10
3.65429e-06	2.2075e-08	4.568e-06	8.74934e-10	3.12334e-06	2.09651e-06	4.48842e-06	-5.46083e-11	5.15473e-06	1.45087e-09
3.67403e-06	2.26527e-08	4.58804e-06	4.52474e-09	3.14338e-06	2.08801e-06	4.50878e-06	1.67626e-09	5.17426e-06	1.82733e-09
3.69376e-06	2.29702e-08	4.60808e-06	4.53838e-10	3.16343e-06	2.07909e-06	4.52914e-06	-2.9239e-09	5.1938e-06	2.53347e-09
3.7135e-06	2.18052e-08	4.62812e-06	1.5325e-09	3.18347e-06	2.07206e-06	4.5495e-06	1.73824e-09	5.21333e-06	-2.66027e-09
3.73324e-06	2.42965e-08	4.64816e-06	2.94131e-09	3.20352e-06	2.05388e-06	4.56986e-06	9.09755e-10	5.23286e-06	1.80891e-09
3.75298e-06	2.39282e-08	4.6682e-06	-6.63931e-11	3.22356e-06	2.04031e-06	4.59022e-06	-2.71179e-09	5.2524e-06	-3.25751e-10
3.77272e-06	6.40735e-10	4.68824e-06	-1.07263e-10	3.24361e-06	2.02807e-06	4.61058e-06	-3.75232e-10	5.27193e-06	5.71845e-10
3.79246e-06	1.00738e-09	4.70828e-06	1.7907e-09	3.26365e-06	2.02171e-06	4.63094e-06	1.98497e-09	5.29146e-06	-9.17074e-10
3.81219e-06	1.19485e-09	4.72832e-06	3.28309e-09	3.2837e-06	2.00996e-06	4.6513e-06	8.00875e-10	5.311e-06	-1.00423e-10
3.83193e-06	-1.4544e-10	4.74836e-06	-1.09412e-10	3.30374e-06	1.98299e-06	4.67166e-06	-3.88205e-09	5.33053e-06	7.3873e-11
3.85167e-06	4.13641e-11	4.7684e-06	1.0019e-09	3.32379e-06	1.96014e-06	4.69202e-06	-2.91792e-09	5.35006e-06	-8.25366e-11
3.87141e-06	-3.14945e-10	4.78844e-06	-3.64207e-09	3.34383e-06	1.94285e-06	4.71238e-06	-4.99241e-09	5.3696e-06	3.4679e-09
3.89115e-06	6.35217e-10	4.80848e-06	-6.51198e-11	3.36388e-06	1.915e-06	4.73274e-06	-1.42921e-10	5.38913e-06	-8.70841e-11
3.91088e-06	-9.30283e-10	4.82852e-06	2.77241e-09	3.38392e-06	1.89295e-06	4.7531e-06	-1.58803e-09	5.40866e-06	2.51521e-09
3.93062e-06	-4.8671e-10	4.84856e-06	-2.91111e-09	3.40397e-06	1.85891e-06	4.77346e-06	6.64941e-11	5.4282e-06	1.7028e-09
3.95036e-06	-7.9256e-10	4.8686e-06	-3.44698e-11	3.42401e-06	1.80976e-06	4.79382e-06	-2.99815e-09	5.44773e-06	-1.80489e-09
3.9701e-06	-1.14207e-09	4.88864e-06	4.43108e-11	3.44406e-06	1.75878e-06	4.81418e-06	-1.0923e-09	5.46726e-06	-3.68914e-09
3.98984e-06	-1.61072e-09	4.90868e-06	5.49699e-10	3.4641e-06	1.66307e-06	4.83454e-06	2.69529e-09	5.4868e-06	7.92625e-10
4.00957e-06	-2.65598e-09	4.92872e-06	-4.81305e-10	3.48415e-06	1.43939e-06	4.8549e-06	7.7398e-10	5.50633e-06	4.27235e-10
4.02931e-06	-2.1633e-09	4.94876e-06	-3.74603e-09	3.50419e-06	8.93016e-07	4.87526e-06	-3.34921e-09	5.52586e-06	9.47693e-10
4.04905e-06	-1.39023e-10	4.9688e-06	-1.19271e-09	3.52424e-06	7.0916e-07	4.89562e-06	-2.18461e-09	5.5454e-06	-4.11205e-09
4.06879e-06	3.71594e-11	4.98884e-06	-9.86802e-10	3.54428e-06	6.22121e-07	4.91598e-06	-6.41649e-10	5.56493e-06	4.05642e-11
4.08853e-06	-1.66827e-10	5.00888e-06	-1.46065e-10	3.56433e-06	4.04181e-09	4.93634e-06	-1.27966e-09	5.58446e-06	-2.74095e-09
4.10827e-06	-8.00095e-10	5.02892e-06	-4.28663e-09	3.58437e-06	9.12972e-10	4.9567e-06	-2.30966e-09	5.604e-06	1.31884e-09
4.128e-06	-2.75577e-10	5.04896e-06	-3.43316e-09	3.60442e-06	3.78928e-10	4.97706e-06	4.96584e-10	5.62353e-06	5.59226e-10
4.14774e-06	2.25295e-10	5.069e-06	-1.72658e-09	3.62446e-06	2.14409e-09	4.99742e-06	-3.91537e-10	5.64306e-06	5.97235e-11
4.16748e-06	-5.67135e-10	5.08904e-06	1.67335e-11	3.64451e-06	-6.30954e-10	5.01778e-06	-1.17961e-09	5.6626e-06	-1.95579e-10
4.18722e-06	-1.71765e-10	5.10908e-06	-1.16874e-09	3.66455e-06	-3.82072e-09	5.03814e-06	-3.48018e-09	5.68213e-06	2.33763e-09
4.20696e-06	2.59986e-10	5.12912e-06	-1.07403e-10	3.6846e-06	4.9102e-10	5.0585e-06	5.87368e-12	5.70166e-06	1.03823e-09
4.22669e-06	3.11567e-10	5.14916e-06	1.57967e-09	3.70464e-06	-6.07821e-10	5.07886e-06	8.6994e-10	5.7212e-06	1.21084e-09
4.24643e-06	-4.22655e-10	5.1692e-06	-1.35895e-09	3.72469e-06	-4.04672e-11	5.09922e-06	-8.96502e-10	5.74073e-06	-1.06752e-10
4.26617e-06	1.9736e-10	5.18924e-06	-4.14841e-09	3.74473e-06	-2.41078e-09	5.11958e-06	1.5479e-09	5.76026e-06	1.36348e-10
4.28591e-06	-1.13713e-09	5.20928e-06	-1.65098e-09	3.76478e-06	-9.2211e-10	5.13994e-06	2.3743e-09	5.7798e-06	7.61437e-10
4.30565e-06	-7.33572e-10	5.22932e-06	1.41592e-10	3.78482e-06	9.54916e-10	5.1603e-06	2.76597e-09	5.79933e-06	-3.44366e-12
4.32538e-06	-6.72896e-10	5.24936e-06	-1.7984e-09	3.80487e-06	-7.26911e-10	5.18066e-06	-1.53536e-09	5.81886e-06	1.66949e-11
4.34512e-06	7.02e-10	5.2694e-06	2.41252e-09	3.82491e-06	-3.26821e-09	5.20102e-06	2.36514e-09	5.8384e-06	-2.9028e-10
4.36486e-06	-2.95976e-10	5.28944e-06	-2.81985e-09	3.84496e-06	3.1048e-10	5.22138e-06	1.1561e-09	5.85793e-06	-1.31354e-09
4.3846e-06	-1.06343e-09	5.30948e-06	-2.34149e-09	3.865e-06	-1.72808e-09	5.24174e-06	5.05484e-10	5.87746e-06	-1.48551e-09
4.40434e-06	1.46081e-11	5.32952e-06	-1.43477e-09	3.88505e-06	-9.56174e-13	5.2621e-06	1.49287e-09	5.897e-06	-3.60994e-10
4.42407e-06	-1.90994e-10	5.34956e-06	-3.8577e-09	3.90509e-06	2.84126e-09	5.28246e-06	1.59714e-09	5.91653e-06	-9.68612e-10
4.44381e-06	-3.4288e-10	5.3696e-06	-1.6122e-09	3.92514e-06	2.4902e-09	5.30282e-06	-2.30947e-09	5.93606e-06	-8.75919e-10
4.46355e-06	-2.21189e-09	5.38964e-06	4.41394e-10	3.94518e-06	-4.54747e-10	5.32319e-06	-4.93732e-09	5.9556e-06	-5.93233e-09
4.48329e-06	-1.49612e-09	5.40968e-06	-3.83145e-09	3.96523e-06	1.25146e-09	5.34355e-06	9.80001e-11	5.97513e-06	-2.71734e-09
4.50303e-06	-1.60526e-09	5.42972e-06	-1.05026e-09	3.98527e-06	-4.97312e-09	5.36391e-06	-1.51951e-10	5.99466e-06	-2.802e-09
4.52277e-06	-1.36515e-09	5.44976e-06	-6.04706e-09	4.00532e-06	1.28875e-09	5.38427e-06	-2.84958e-09	6.0142e-06	-3.80773e-09
4.5425e-06	-2.14095e-09	5.4698e-06	1.83457e-09	4.02536e-06	-2.97314e-09	5.40463e-06	-7.53257e-10	6.03373e-06	4.37745e-12
4.56224e-06	-1.25056e-09	5.48984e-06	-2.44646e-09	4.04541e-06	1.60981e-09	5.42499e-06	2.94105e-09	6.05326e-06	-2.83071e-09
4.58198e-06	-2.22826e-09	5.50988e-06	-2.3219e-09	4.06545e-06	-7.63066e-10	5.44535e-06	1.1902e-09	6.0728e-06	-3.29309e-09
4.60172e-06	-5.74801e-10	5.52992e-06	0	4.0855e-06	-2.52749e-09	5.46571e-06	-8.68048e-10	6.09233e-06	-1.15673e-10
4.62146e-06	-2.00089e-09			4.10554e-06	2.13004e-09	5.48607e-06	2.06319e-09	6.11186e-06	-3.72764e-09
4.64119e-06	-2.07638e-09			4.12559e-06	-9.49057e-10	5.50643e-06	2.93442e-09	6.1314e-06	-3.6234e-09
4.66093e-06	-1.79261e-09			4.14563e-06	4.99889e-11	5.52679e-06	3.73198e-09	6.15093e-06	-2.50508e-09
4.68067e-06	-1.14596e-10			4.16568e-06	2.5228e-10	5.54715e-06	4.25851e-09	6.17046e-06	-3.35809e-09
4.70041e-06	-3.75621e-10			4.18572e-06	-3.25984e-09	5.56751e-06	3.61726e-09	6.19e-06	-3.39756e-09
4.72015e-06	3.73802e-10			4.20577e-06	2.4867e-09	5.58787e-06	-8.92994e-10	6.20953e-06	-2.98501e-09
4.73988e-06	7.65795e-10			4.22581e-06	3.11642e-09	5.60823e-06	8.07582e-10	6.22906e-06	-2.97127e-09
4.75962e-06	1.60071e-10			4.24586e-06	4.01927e-10	5.62859e-06	-2.83942e-11	6.2486e-06	-4.19399e-09
4.77936e-06	-4.26553e-10			4.2659e-06	3.36723e-09	5.64895e-06	4.42248e-09	6.26813e-06	-4.80235e-09
4.7991e-06	-2.09184e-10			4.28595e-06	2.8619e-09	5.66931e-06	4.05102e-09	6.28766e-06	-3.53032e-09
4.81884e-06	1.85537e-10			4.30599e-06	4.03823e-09	5.68967e-06	6.02241e-09	6.3072e-06	-2.50796e-09
4.83857e-06	5.44787e-10			4.32604e-06	5.71023e-09	5.71003e-06	3.99658e-09	6.32673e-06	-3.23727e-09
4.85831e-06	1.10686e-09			4.34608e-06	6.14713e-09	5.73039e-06	-9.28984e-11	6.34626e-06	-1.97116e-09
4.87805e-06	4.72937e-10			4.36613e-06	1.80192e-09	5.75075e-06	3.35552e-09	6.3658e-06	-1.84328e-09
4.89779e-06	-1.91903e-10			4.38617e-06	5.07736e-09	5.77111e-06	-7.63976e-10	6.38533e-06	4.19636e-10
4.91753e-06	8.84029e-10			4.40622e-06	-1.43714e-10	5.79147e-06	3.39566e-09	6.40487e-06	1.39335e-09
4.93727e-06	-2.49716e-10			4.42626e-06	4.70955e-09	5.81183e-06	1.92917e-09	6.4244e-06	-8.74838e-10
4.957e-06	-9.50731e-11			4.44631e-06	3.54739e-09	5.83219e-06	4.6722e-10	6.44393e-06	-3.37585e-09
4.97674e-06	-7.51699e-10			4.46635e-06	2.78178e-09	5.85255e-06	-8.62851e-10	6.46347e-06	-1.68228e-09
4.99648e-06	4.95934e-10			4.4864e-06	3.52047e-09	5.87291e-06	-1.36437e-09	6.483e-06	-2.23061e-09
5.01622e-06	1.97295e-10			4.50644e-06	9.25866e-10	5.89327e-06	2.7889e-09	6.50253e-06	-1.20096e-09
5.03596e-06	1.73324e-10			4.52649e-06	-1.5687e-09	5.91363e-06	1.24612e-10	6.52207e-06	-2.3632e-09
5.05569e-06	-9.894e-11			4.54653e-06	1.46101e-09	5.93399e-06	5.43512e-09	6.5416e-06	-1.0739e-09
5.07543e-06	-1.73454e-09			4.56658e-06	-2.94131e-10	5.95435e-06	7.01034e-09	6.56113e-06	-1.64997e-09
5.09517e-06	-6.7439e-10			4.58662e-06	-3.85189e-09	5.97471e-06	6.86116e-09	6.58067e-06	-2.46796e-09
5.11491e-06	-6.3015e-10			4.60667e-06	5.46606e-10	5.99507e-06	3.91892e-09	6.6002e-06	-4.31096e-09
5.13465e-06	-6.64126e-10			4.62671e-06	-2.12622e-09	6.01543e-06	3.55146e-09	6.61973e-06	-1.78474e-09
5.15438e-06	-3.7887e-10			4.64676e-06	4.35411e-09	6.03579e-06	4.67103e-09	6.63927e-06	-4.20617e-09
5.17412e-06	-6.26577e-10			4.6668e-06	-2.48147e-09	6.05615e-06	4.28993e-09	6.6588e-06	3.98438e-09
5.19386e-06	-8.50637e-10			4.68685e-06	-6.93035e-11	6.07651e-06	8.59272e-09	6.67833e-06	-6.62069e-09
5.2136e-06	-1.97945e-10			4.70689e-06	-8.21274e-10	6.09687e-06	3.62868e-09	6.69787e-06	1.30201e-09
5.23334e-06	3.54703e-10			4.72694e-06	-2.19261e-09	6.11723e-06	5.0693e-09	6.7174e-06	-4.13198e-10
5.25307e-06	-5.8513e-10			4.74698e-06	6.17911e-10	6.13759e-06	2.3326e-09	6.73693e-06	1.00762e-10
5.27281e-06	-6.34567e-10			4.76703e-06	-1.09267e-09	6.15795e-06	6.00967e-09	6.75647e-06	-1.78811e-10
5.29255e-06	-1.31883e-09			4.78707e-06	-1.67547e-09	6.17831e-06	5.94143e-09	6.776e-06	0
5.31229e-06	-8.05293e-10			4.80712e-06	-3.22052e-09	6.19867e-06	7.37841e-09
5.33203e-06	2.11133e-11			4.82716e-06	1.93904e-10	6.21903e-06	1.57763e-09
5.35177e-06	-1.16428e-09			4.84721e-06	-5.1401e-09	6.23939e-06	2.14277e-10
5.3715e-06	-6.32554e-10			4.86725e-06	-4.85124e-10	6.25975e-06	2.58713e-09
5.39124e-06	-1.04124e-09			4.8873e-06	-7.80528e-10	6.28011e-06	6.47156e-09
5.41098e-06	-6.15013e-10			4.90734e-06	-9.24047e-10	6.30048e-06	6.88626e-09
5.43072e-06	-9.26385e-10			4.92739e-06	8.05085e-10	6.32084e-06	5.0436e-09
5.45046e-06	1.45435e-09			4.94743e-06	-6.78483e-11	6.3412e-06	9.20907e-09
5.47019e-06	-1.13622e-09			4.96748e-06	6.27188e-10	6.36156e-06	8.7543e-09
5.48993e-06	-2.82538e-10			4.98752e-06	-3.19524e-09	6.38192e-06	6.27863e-09
5.50967e-06	-2.26078e-13			5.00757e-06	-9.85892e-10	6.40228e-06	1.10234e-08
5.52941e-06	1.96165e-12			5.02761e-06	1.70257e-10	6.42264e-06	1.00548e-08
5.54915e-06	-7.64495e-10			5.04766e-06	-3.03371e-09	6.443e-06	8.80696e-09
5.56888e-06	-1.24724e-09			5.0677e-06	-9.88985e-10	6.46336e-06	1.15509e-08
5.58862e-06	-3.81208e-10			5.08775e-06	1.61417e-09	6.48372e-06	9.88375e-09
5.60836e-06	-1.45786e-09			5.10779e-06	-5.32054e-10	6.50408e-06	1.31852e-08
5.6281e-06	-1.49768e-09			5.12784e-06	2.86673e-10	6.52444e-06	1.18155e-08
5.64784e-06	-1.19644e-09			5.14788e-06	1.72258e-10	6.5448e-06	1.01984e-08
5.66757e-06	-1.31084e-09			5.16793e-06	-1.72295e-09	6.56516e-06	9.11696e-09
5.68731e-06	-7.51308e-10			5.18797e-06	-4.27117e-09	6.58552e-06	3.58993e-09
5.70705e-06	-6.22874e-10			5.20802e-06	0	6.60588e-06	4.33024e-09
5.72679e-06	-8.95527e-10					6.62624e-06	6.52392e-09
5.74653e-06	-1.88655e-10					6.6466e-06	5.56893e-09
5.76627e-06	-8.05098e-10					6.66696e-06	4.01458e-09
5.786e-06	3.36513e-10					6.68732e-06	9.35916e-10
5.80574e-06	5.61353e-10					6.70768e-06	2.94497e-09
5.82548e-06	-8.88187e-10					6.72804e-06	0
5.84522e-06	1.13362e-10
5.86496e-06	6.6562e-10
5.88469e-06	1.0096e-09
5.90443e-06	6.8472e-11
5.92417e-06	9.0904e-10
5.94391e-06	1.88006e-10
5.96365e-06	-5.65771e-10
5.98338e-06	1.74753e-10
6.00312e-06	1.22197e-10
6.02286e-06	4.68909e-10
6.0426e-06	2.37183e-10
6.06234e-06	-9.48101e-11
6.08207e-06	1.97018e-09
6.10181e-06	1.45889e-09
6.12155e-06	7.30876e-10
6.14129e-06	8.35046e-10
6.16103e-06	1.03471e-09
6.18077e-06	1.05885e-09
6.2005e-06	4.0086e-10
6.22024e-06	2.20358e-10
6.23998e-06	1.34443e-10
6.25972e-06	-2.72524e-10
6.27946e-06	-8.80488e-10
6.29919e-06	-2.25165e-10
6.31893e-06	-5.78471e-10
6.33867e-06	-1.21827e-09
6.35841e-06	-7.07554e-10
6.37815e-06	1.6241e-10
6.39788e-06	-7.17851e-12
6.41762e-06	-5.18737e-10
6.43736e-06	2.49364e-10
6.4571e-06	-6.06893e-10
6.47684e-06	-1.13118e-09
6.49658e-06	-6.15013e-10
6.51631e-06	-7.35489e-10
6.53605e-06	7.17461e-10
6.55579e-06	-1.4789e-10
6.57553e-06	1.19079e-10
6.59527e-06	-3.23195e-11
6.615e-06	-1.67914e-10
6.63474e-06	-5.49804e-10
6.65448e-06	-8.98711e-10
6.67422e-06	1.1726e-09
6.69396e-06	4.79434e-11
6.71369e-06	-2.59856e-12
6.73343e-06	9.46394e-10
6.75317e-06	-1.20053e-10
6.77291e-06	-3.39761e-10
6.79265e-06	-1.05242e-09
6.81238e-06	-1.6341e-09
6.83212e-06	-1.40907e-09
6.85186e-06	-5.10097e-10
6.8716e-06	1.91514e-10
6.89134e-06	-4.19277e-10
6.91108e-06	-8.32837e-11
6.93081e-06	-3.87575e-10
6.95055e-06	-9.86542e-10
6.97029e-06	-2.34e-10
6.99003e-06	-7.95678e-10
7.00977e-06	1.01733e-09
7.0295e-06	4.63842e-10
7.04924e-06	-8.41932e-11
7.06898e-06	2.26074e-11
7.08872e-06	-2.50761e-10
7.10846e-06	-6.35997e-10
7.12819e-06	-1.49053e-09
7.14793e-06	-1.41361e-10
7.16767e-06	7.91314e-12
7.18741e-06	5.05901e-10
7.20715e-06	-3.57691e-10
7.22688e-06	-2.56413e-10
7.24662e-06	9.75368e-10
7.26636e-06	7.71122e-11
7.2861e-06	-4.99183e-10
7.30584e-06	-1.42927e-09
7.32558e-06	-1.03241e-09
7.34531e-06	-8.59278e-10
7.36505e-06	-7.03429e-10
7.38479e-06	6.89332e-10
7.40453e-06	-1.08931e-09
7.42427e-06	-2.12127e-09
7.444e-06	-1.40699e-09
7.46374e-06	-1.0274e-09
7.48348e-06	-1.02162e-09
7.50322e-06	-5.98383e-10
7.52296e-06	2.48682e-10
7.54269e-06	-1.9356e-09
7.56243e-06	-8.92994e-10
7.58217e-06	-2.3806e-09
7.60191e-06	1.59941e-10
7.62165e-06	-2.11438e-09
7.64138e-06	4.23565e-11
7.66112e-06	6.54187e-11
7.68086e-06	-5.55441e-10
7.7006e-06	-9.12743e-11
7.72034e-06	-1.67312e-10
7.74008e-06	9.51693e-10
7.75981e-06	-5.35173e-10
7.77955e-06	3.22741e-10
7.79929e-06	-1.9814e-10
7.81903e-06	-4.8619e-10
7.83877e-06	5.227e-10
7.8585e-06	-1.015e-09
7.87824e-06	-1.50768e-09
7.89798e-06	-3.15984e-10
7.91772e-06	-1.78547e-09
7.93746e-06	-7.29285e-10
7.95719e-06	9.09884e-10
7.97693e-06	-1.07619e-09
7.99667e-06	1.6762e-09
8.01641e-06	-8.68308e-10
8.03615e-06	1.10192e-09
8.05588e-06	1.104e-09
8.07562e-06	4.45302e-09
8.09536e-06	8.32681e-09
8.1151e-06	1.86271e-08
8.13484e-06	1.60226e-08
8.15458e-06	1.18692e-08
8.17431e-06	1.16139e-08
8.19405e-06	9.54775e-09
8.21379e-06	6.35659e-09
8.23353e-06	5.36914e-09
8.25327e-06	3.9615e-09
8.273e-06	1.11346e-10
8.29274e-06	5.54929e-10
8.31248e-06	8.17523e-10
8.33222e-06	-5.49919e-10
8.35196e-06	5.07628e-10
8.37169e-06	2.20033e-10
8.39143e-06	-5.65641e-09
8.41117e-06	-4.23233e-09
8.43091e-06	-4.64089e-09
8.45065e-06	-4.58743e-09
8.47038e-06	-8.38034e-11
8.49012e-06	-1.98666e-09
8.50986e-06	-2.08781e-09
8.5296e-06	-5.60502e-09
8.54934e-06	-5.02769e-09
8.56908e-06	-5.91464e-09
8.58881e-06	-5.36914e-09
8.60855e-06	-4.67175e-09
8.62829e-06	-3.90888e-09
8.64803e-06	-1.80541e-09
8.66777e-06	-1.03708e-09
8.6875e-06	-4.58522e-09
8.70724e-06	-2.23619e-09
8.72698e-06	-1.77436e-09
8.74672e-06	-1.80002e-09
8.76646e-06	-2.84997e-10
8.78619e-06	-6.92645e-10
8.80593e-06	7.29545e-11
8.82567e-06	-5.67317e-11
8.84541e-06	6.39702e-10
8.86515e-06	-2.80388e-09
8.88489e-06	-2.57445e-09
8.90462e-06	-5.16125e-09
8.92436e-06	-4.93043e-09
8.9441e-06	-6.06658e-09
8.96384e-06	-6.8735e-09
8.98358e-06	-9.04466e-09
9.00331e-06	-1.0551e-08
9.02305e-06	-9.4525e-09
9.04279e-06	-9.72827e-09
9.06253e-06	-1.36811e-08
9.08227e-06	-1.23053e-08
9.102e-06	-1.36488e-08
9.12174e-06	-1.39928e-08
9.14148e-06	-1.65495e-08
9.16122e-06	-1.7753e-08
9.18096e-06	-1.52739e-08
9.20069e-06	-2.04237e-08
9.22043e-06	-2.22401e-08
9.24017e-06	-2.22649e-08
9.25991e-06	-2.56647e-08
9.27965e-06	-2.31147e-08
9.29939e-06	-2.43318e-08
9.31912e-06	-2.67804e-08
9.33886e-06	-2.73517e-08
9.3586e-06	-2.46216e-08
9.37834e-06	-2.97868e-08
9.39808e-06	-3.2139e-08
9.41781e-06	-3.26358e-08
9.43755e-06	-3.28961e-08
9.45729e-06	-3.12019e-08
9.47703e-06	-3.20697e-08
9.49677e-06	-3.48893e-08
9.5165e-06	-3.23748e-08
9.53624e-06	-3.50671e-08
9.55598e-06	-3.34629e-08
9.57572e-06	-3.4721e-08
9.59546e-06	-3.60354e-08
9.61519e-06	-3.35117e-08
9.63493e-06	-3.39621e-08
9.65467e-06	-3.1534e-08
9.67441e-06	-3.35978e-08
9.69415e-06	-3.34688e-08
9.71389e-06	-3.46687e-08
9.73362e-06	-3.13356e-08
9.75336e-06	-2.96632e-08
9.7731e-06	-2.71213e-08
9.79284e-06	-2.83885e-08
9.81258e-06	-3.08443e-08
9.83231e-06	-2.67972e-08
9.85205e-06	-2.39998e-08
9.87179e-06	-2.28277e-08
9.89153e-06	-1.80939e-08
9.91127e-06	-1.80805e-08
9.931e-06	-1.36287e-08
9.95074e-06	-1.30696e-08
9.97048e-06	-8.53139e-09
9.99022e-06	-7.91494e-09
1.001e-05	-4.51909e-09
1.00297e-05	0

## Sheet: Supplementary Fig. 5b 
Scanning speed (µm/s)	h (µm)	Standard Deviation of h	l (µm)	Standard Deviation of l
20000	2.44667	0.06055	1.32217	0.03822
40000	2.285	0.03082	1.2355	0.04946
60000	2.03333	0.05203	1.22633	0.02664
80000	1.67333	0.01506	1.04867	0.01244
100000	1.445	0.12566	0.99998	0.03925

## Sheet: Supplementary Fig. 9 
Cycles	Change ratio in length of the half-wavelength mode at 25 oC(%)	Change ratio in length of the half-wavelength mode at 50 oC(%)	Change ratio in length of the one-wavelength mode at 25 oC(%)	Change ratio in length of the one-wavelength mode at 50 oC(%)
1	100	80.2752	100	80.2752
2	100	82.5688	100	81.1927
3	99.5413	80.7339	99.5413	77.0642
4	99.5413	82.1101	100.459	81.1927
5	100	81.1927	98.6239	82.5688
6	99.0826	80.2752	100	79.3578
7	99.0826	79.8165	99.5413	77.9817
8	98.6239	81.1927	100	80.7339
9	99.5413	82.1101	100.459	79.8165
10	98.6239	80.7339	100	78.8991
11	99.5413	82.5688	100	81.6514
12	99.5413	81.6514	100.459	79.8165
13	99.0826	80.7339	100	78.4404
14	99.0826	80.2752	100.459	79.8165
15	99.0826	81.6514	99.5413	80.2752
16	99.5413	81.6514	100	81.1927
17	98.6239	80.2752	100	79.3578
18	98.1651	82.1101	99.5413	79.8165
19	99.5413	81.1927	100	79.8165
20	99.5413	80.2752	100	77.9817
21	100	80.2752	100	78.4404
22	99.0826	80.2752	99.5413	77.9817
23	100	80.7339	100.459	79.8165
24	99.0826	80.2752	100	80.2752
25	100	80.7339	99.5413	78.4404
26	100	81.1927	100.459	80.2752
27	99.5413	80.7339	99.0826	79.8165

## Sheet: Supplementary Fig. 15 
cycles	Change ratio in length of the meta-lattice at 25 oC(%)	Change ratio in length of the meta-lattice at 50 oC(%)
1	100	73.3333
2	98.0667	72.8667
3	99.8667	73.3333
4	97.2667	72.2667
5	97.8	71
6	98	69.9333
7	98.2667	68.6667
8	97.7333	70.3333
9	97.8	68.4667
10	96.0667	73.3333
11	100.133	72.6667
12	99.2	69.4667
13	97.0667	68.2667
14	100.6	69
15	98.3333	68.9333
16	96.0667	68.5333
17	99.6667	69.3333
18	98.9333	69.4
19	97.2	68.0667
20	98.8	69.3333
21	99.6	70
22	96.6	68.3333
23	98.6	70.1333
24	98.9333	71.5333
25	97.0667	69.8667

## Sheet: Supplementary Fig. 16a
Area distribution (a.u.)	Relative frequency of patterns at 25 oC(%)	Area distribution (a.u.)	Relative frequency of patterns at 50 oC(%)
48	0.1	14.5	0
50.25	3.96989	15.5	0.07996
50.75	6.21311	16.5	0.13708
51.25	7.48229	17.5	0.4912
51.75	8.20543	18.5	0.58259
52.25	9.07615	19.5	1.57642
52.75	10.9799	20.5	2.21613
53.25	12.5738	21.5	2.82157
53.75	8.67769	22.5	3.97533
54.25	6.27214	23.5	4.77496
54.75	4.78158	24.5	4.5008
55.25	4.69303	25.5	4.95773
55.75	4.72255	26.5	6.12292
56.25	2.2137	27.5	8.32762
56.75	1.81523	28.5	11.3091
57.25	1.82999	29.5	12.0745
57.75	1.46104	30.5	10.5552
58.25	1.60862	31.5	7.01394
58.75	1.09209	32.5	6.46562
59.25	1.07733	33.5	4.39799
59.75	1.25443	34.5	2.73018
60.25	0	35.5	1.88485
		36.5	1.29084
		37.5	0.86817
		38.5	0.55974
		39.5	0.28558
		40.5	0

## Sheet: Supplementary Fig. 16b
Circularity distribution (a.u.)	Relative frequency of patterns at 25 oC(%)	Circularity distribution (a.u.)	Relative frequency of patterns at 50 oC(%)
0.57	0	0.115	0
0.59	0	0.145	0
0.61	0	0.175	0.05712
0.63	0.11274	0.205	0.1485
0.65	0.25366	0.235	0.21704
0.67	0.22548	0.265	0.8796
0.69	0.11274	0.295	6.28284
0.71	0.22548	0.325	14.462
0.73	0.98647	0.355	24.149
0.75	2.56483	0.385	25.6683
0.77	7.04622	0.415	14.6904
0.79	15.0226	0.445	6.81974
0.81	23.0552	0.475	3.74686
0.83	24.4927	0.505	1.67923
0.85	17.1646	0.535	0.63971
0.87	6.73619	0.565	0.29701
0.89	1.24014	0.595	0.18277
0.91	0.05637	0.625	0
		0.655	0
		0.685	0.02285
		0.715	0.04569
		0.745	0.01142
		0.775	0
		0.805	0
		0.835	0

## Sheet: Supplementary Fig. 18
Temperature (oC)	Modulus (Pa)	Standard Deviation of Modulus
25	16095.2	455.364
30	15232.6	394.448
35	14377.2	566.862
40	20304.8	666.787
45	21535	913.248
50	26696.6	1070.21
55	30440.2	1356.18
60	44274.7	1127.53
